# Supplementary material for: 2-[(E)-2-(4-Meth­oxy­phen­yl)ethen­yl]-1-methyl­pyridinium iodide
Source: Acta Crystallogr Sect E Struct Rep Online. 2013 Nov 30;69(Pt 12):o1848. doi: 10.1107/S1600536813031929 (PMC3885089; doi:10.1107/S1600536813031929)
Supplement: Supplementary file 1 [file e-69-o1848-sup1.cif]

##############################################################################
#                                                                            #
# This CIF contains the data in a paper accepted for publication in          #
# Acta Crystallographica Section E. It conforms to the requirements of       #
# Notes for Authors for Acta Crystallographica Section E, and has been       #
# peer reviewed under the auspices of the IUCr Commission on Journals.       #
#                                                                            #
# Full details of the Crystallographic Information File format               #
# are given in the paper "The Crystallographic Information File (CIF):       #
# a New Standard Archive File for Crystallography" by S. R. Hall, F. H.      #
# Allen and I. D. Brown [Acta Cryst. (1991), A47, 655-685].                  #
#                                                                            #
# The current version of the core CIF dictionary is obtainable from          #
# ftp://ftp.iucr.org/pub/cif_core.dic.                                       #
#                                                                            #
# Software is freely available for graphical display of the structure(s)     #
# in this CIF. For information consult the CIF software page                 #
# http://www.iucr.org/resources/cif/software.                                #
#                                                                            #
# This file may be used for bona fide research purposes within the           #
# scientific community so long as proper attribution is given to the journal # 
# article from which it was obtained.                                        #
#                                                                            #
##############################################################################
data_global
_audit_creation_method     'SHELXL-97'
_journal_data_validation_number     ?
_journal_date_recd_electronic     2013-11-13
_journal_date_accepted     2013-11-22
_journal_name_full     'Acta Crystallographica, Section E'
_journal_year     2013
_journal_volume     69
_journal_issue     12
_journal_page_first     o1848
_journal_page_last     o1848
_journal_paper_category     QO
_journal_paper_doi     10.1107/S1600536813031929
_journal_coeditor_code     HB7162
_publ_contact_author_name     'Jiban Podder'
_publ_contact_author_address
;
Department of Physics,
Bangladesh University of Engineering and Technology,
Dhaka 1000,
Bangladesh
;
_publ_contact_author_email     'jpodder59@gmail.com'
_publ_contact_author_fax     '  '
_publ_contact_author_phone     ' '
_publ_section_title
;
2-[(<i>E</i>)-2-(4-Methoxyphenyl)ethenyl]-1-methylpyridinium iodide
;
loop_
    _publ_author_name
    _publ_author_address
    'K. Senthil'
;      Centre for Crystal Growth,
       School of Advanced Sciences,
       VIT University, Vellore,
       Tamil Nadu, India
;
    'S. Kalainathan '
;      Centre for Crystal Growth,
       School of Advanced Sciences,
       VIT University, Vellore,
       Tamil Nadu, India
;
    'A. RubanKumar'
;      Centre for Crystal Growth,
       School of Advanced Sciences,
       VIT University, Vellore,
       Tamil Nadu, India
;
    'V. Ramkumar'
;      Department of Chemistry
       IIT Madras, Chennai 600 036
       TamilNadu, India
;
    ' Jiban Podder'
;      Department of Physics,
       Bangladesh University of Engineering and Technology,
       Dhaka 1000,
       Bangladesh
;
_publ_section_synopsis     .
data_I
_audit_creation_method     SHELXL-97
_database_code_depnum_ccdc_archive     'CCDC 973302'
_chemical_name_systematic
;
2-[(<i>E</i>)-2-(4-Methoxyphenyl)ethenyl]-1-methylpyridinium iodide
;
_chemical_name_common     ?
_chemical_formula_moiety     'C15 H16 N O +, I -'
_chemical_formula_sum     'C15 H16 I N O'
_chemical_formula_iupac     'C15 H16 N O +, I -'
_chemical_formula_weight     353.19
_chemical_melting_point     ?
_symmetry_cell_setting     triclinic
_symmetry_space_group_name_H-M     'P -1'
_symmetry_space_group_name_Hall     '-P 1'
loop_
    _symmetry_equiv_pos_as_xyz
    'x, y, z'
    '-x, -y, -z'
_cell_length_a     7.1760(3)
_cell_length_b     8.6895(4)
_cell_length_c     12.1555(6)
_cell_angle_alpha     92.645(2)
_cell_angle_beta     92.115(2)
_cell_angle_gamma     103.781(2)
_cell_volume     734.47(6)
_cell_formula_units_Z     2
_cell_measurement_reflns_used     8234
_cell_measurement_theta_min     2.42
_cell_measurement_theta_max     28.40
_cell_measurement_temperature     298(2)
_exptl_crystal_description     slab
_exptl_crystal_colour     yellow
_exptl_crystal_size_max     0.25
_exptl_crystal_size_mid     0.20
_exptl_crystal_size_min     0.15
_exptl_crystal_density_diffrn     1.597
_exptl_crystal_density_meas     ?
_exptl_crystal_density_method     'not measured'
_exptl_crystal_F_000     348
_exptl_absorpt_coefficient_mu     2.169
_exptl_absorpt_correction_type     multi-scan
_exptl_absorpt_process_details     '(SADABS; Bruker, 2004)'
_exptl_absorpt_correction_T_min     0.6131
_exptl_absorpt_correction_T_max     0.7368
_exptl_special_details     ?
_diffrn_ambient_temperature     298(2)
_diffrn_radiation_type     MoK\a
_diffrn_radiation_wavelength     0.71073
_diffrn_radiation_source     'fine-focus sealed tube'
_diffrn_radiation_monochromator     graphite
_diffrn_measurement_device_type     'Bruker APEXII CCD'
_diffrn_measurement_method     'phi and omega scans'
_diffrn_detector_area_resol_mean     ?
_diffrn_reflns_number     8523
_diffrn_reflns_av_R_equivalents     0.0241
_diffrn_reflns_av_sigmaI/netI     0.0202
_diffrn_reflns_theta_min     1.68
_diffrn_reflns_theta_max     25.00
_diffrn_reflns_theta_full     25.00
_diffrn_measured_fraction_theta_max     0.952
_diffrn_measured_fraction_theta_full     0.952
_diffrn_reflns_limit_h_min     -8
_diffrn_reflns_limit_h_max     6
_diffrn_reflns_limit_k_min     -10
_diffrn_reflns_limit_k_max     10
_diffrn_reflns_limit_l_min     -12
_diffrn_reflns_limit_l_max     14
_diffrn_standards_number     ?
_diffrn_standards_interval_count     ?
_diffrn_standards_interval_time     ?
_diffrn_standards_decay_%     ?
_refine_special_details
;
Refinement of <i>F</i>^2^ against ALL reflections. The weighted <i>R</i>-factor
<i>wR</i> and goodness of fit <i>S</i> are based on <i>F</i>^2^, conventional
<i>R</i>-factors <i>R</i> are based on <i>F</i>, with <i>F</i> set to zero for
negative <i>F</i>^2^. The threshold expression of <i>F</i>^2^ >
\s(<i>F</i>^2^) is used only for calculating <i>R</i>-factors(gt) <i>etc</i>.
and is not relevant to the choice of reflections for refinement.
<i>R</i>-factors based on <i>F</i>^2^ are statistically about twice as large
as those based on <i>F</i>, and <i>R</i>- factors based on ALL data will be
even larger.
;
_reflns_number_total     2470
_reflns_number_gt     2363
_reflns_threshold_expression     I>2\s(I)
_refine_ls_structure_factor_coef     Fsqd
_refine_ls_matrix_type     full
_refine_ls_R_factor_all     0.0217
_refine_ls_R_factor_gt     0.0204
_refine_ls_wR_factor_gt     0.0512
_refine_ls_wR_factor_ref     0.0523
_refine_ls_goodness_of_fit_ref     1.089
_refine_ls_restrained_S_all     1.089
_refine_ls_number_reflns     2470
_refine_ls_number_parameters     165
_refine_ls_number_restraints     0
_refine_ls_hydrogen_treatment     constr
_refine_ls_weighting_scheme     calc
_refine_ls_weighting_details
         'calc w=1/[\s^2^(Fo^2^)+(0.0211P)^2^+0.4140P] where P=(Fo^2^+2Fc^2^)/3'
_atom_sites_solution_hydrogens     geom
_atom_sites_solution_primary     direct
_atom_sites_solution_secondary     difmap
_refine_ls_shift/su_max     0.001
_refine_ls_shift/su_mean     0.000
_refine_diff_density_max     0.305
_refine_diff_density_min     -0.593
_refine_ls_extinction_method     'SHELXL97 (Sheldrick, 2008)'
_refine_ls_extinction_coef     0.0288(14)
_refine_ls_extinction_expression
                                  'Fc^*^=kFc[1+0.001xFc^2^\l^3^/sin(2\q)]^-1/4^'
loop_
    _atom_type_symbol
    _atom_type_description
    _atom_type_scat_dispersion_real
    _atom_type_scat_dispersion_imag
    _atom_type_scat_source
    'C' 'C' 0.0033 0.0016
                         'International Tables Vol C Tables 4.2.6.8 and 6.1.1.4'
    'H' 'H' 0.0000 0.0000
                         'International Tables Vol C Tables 4.2.6.8 and 6.1.1.4'
    'N' 'N' 0.0061 0.0033
                         'International Tables Vol C Tables 4.2.6.8 and 6.1.1.4'
    'O' 'O' 0.0106 0.0060
                         'International Tables Vol C Tables 4.2.6.8 and 6.1.1.4'
    'I' 'I' -0.4742 1.8119
                         'International Tables Vol C Tables 4.2.6.8 and 6.1.1.4'
_computing_data_collection     'APEX2 (Bruker, 2004)'
_computing_cell_refinement     'SAINT (Bruker, 2004)'
_computing_data_reduction     'SAINT (Bruker, 2004)'
_computing_structure_solution     'SHELXS97 (Sheldrick, 2008)'
_computing_structure_refinement     'SHELXL97 (Sheldrick, 2008)'
_computing_molecular_graphics     'ORTEP-3 for Windows (Farrugia, 2012)'
_computing_publication_material     'SHELXL97 (Sheldrick, 2008)'
loop_
    _atom_site_type_symbol
    _atom_site_label
    _atom_site_fract_x
    _atom_site_fract_y
    _atom_site_fract_z
    _atom_site_U_iso_or_equiv
    _atom_site_adp_type
    _atom_site_calc_flag
    _atom_site_refinement_flags
    _atom_site_occupancy
    _atom_site_symmetry_multiplicity
    _atom_site_disorder_assembly
    _atom_site_disorder_group
    C C1 -0.1445(4) 0.0480(3) 0.8878(2) 0.0494(6) Uani d . 1 1 . .
    H H1 -0.2582 -0.0296 0.8742 0.059 Uiso calc R 1 1 . .
    C C2 -0.1376(4) 0.1673(3) 0.9651(2) 0.0560(7) Uani d . 1 1 . .
    H H2 -0.2451 0.1722 1.0043 0.067 Uiso calc R 1 1 . .
    C C3 0.0321(5) 0.2809(3) 0.9843(2) 0.0598(7) Uani d . 1 1 . .
    H H3 0.0397 0.3633 1.0372 0.072 Uiso calc R 1 1 . .
    C C4 0.1896(4) 0.2736(3) 0.9260(2) 0.0537(6) Uani d . 1 1 . .
    H H4 0.3039 0.3503 0.9400 0.064 Uiso calc R 1 1 . .
    C C5 0.1799(4) 0.1513(3) 0.84555(19) 0.0419(5) Uani d . 1 1 . .
    C C6 0.3386(4) 0.1382(3) 0.7790(2) 0.0468(6) Uani d . 1 1 . .
    H H6 0.3297 0.0432 0.7383 0.056 Uiso calc R 1 1 . .
    C C7 0.4961(4) 0.2531(3) 0.7722(2) 0.0460(5) Uani d . 1 1 . .
    H H7 0.5055 0.3449 0.8167 0.055 Uiso calc R 1 1 . .
    C C8 0.6550(3) 0.2503(3) 0.7027(2) 0.0422(5) Uani d . 1 1 . .
    C C9 0.8189(4) 0.3743(3) 0.7121(2) 0.0497(6) Uani d . 1 1 . .
    H H9 0.8233 0.4583 0.7632 0.060 Uiso calc R 1 1 . .
    C C10 0.9754(4) 0.3779(3) 0.6488(2) 0.0497(6) Uani d . 1 1 . .
    H H10 1.0838 0.4618 0.6580 0.060 Uiso calc R 1 1 . .
    C C11 0.9687(4) 0.2554(3) 0.5718(2) 0.0497(6) Uani d . 1 1 . .
    C C13 0.8062(4) 0.1296(3) 0.5607(3) 0.0622(7) Uani d . 1 1 . .
    H H13 0.8019 0.0465 0.5088 0.075 Uiso calc R 1 1 . .
    C C14 0.6536(4) 0.1264(3) 0.6246(2) 0.0549(6) Uani d . 1 1 . .
    H H14 0.5470 0.0408 0.6163 0.066 Uiso calc R 1 1 . .
    C C15 1.2825(4) 0.3695(4) 0.5113(3) 0.0652(8) Uani d . 1 1 . .
    H H15A 1.2501 0.4670 0.4943 0.098 Uiso calc R 1 1 . .
    H H15B 1.3708 0.3459 0.4594 0.098 Uiso calc R 1 1 . .
    H H15C 1.3410 0.3800 0.5845 0.098 Uiso calc R 1 1 . .
    C C16 -0.0104(4) -0.0956(3) 0.7487(2) 0.0561(7) Uani d . 1 1 . .
    H H16A -0.1383 -0.1617 0.7491 0.084 Uiso calc R 1 1 . .
    H H16B 0.0805 -0.1563 0.7676 0.084 Uiso calc R 1 1 . .
    H H16C 0.0128 -0.0567 0.6766 0.084 Uiso calc R 1 1 . .
    N N1 0.0107(3) 0.0400(2) 0.83019(16) 0.0409(4) Uani d . 1 1 . .
    O O1 1.1126(3) 0.2441(3) 0.50511(19) 0.0726(6) Uani d . 1 1 . .
    I I1 0.43035(2) 0.689767(18) 0.803640(16) 0.05847(11) Uani d . 1 1 . .
loop_
    _atom_site_aniso_label
    _atom_site_aniso_U_11
    _atom_site_aniso_U_22
    _atom_site_aniso_U_33
    _atom_site_aniso_U_12
    _atom_site_aniso_U_13
    _atom_site_aniso_U_23
    C1 0.0449(13) 0.0580(14) 0.0471(14) 0.0149(11) 0.0023(11) 0.0090(11)
    C2 0.0638(17) 0.0679(16) 0.0428(14) 0.0267(14) 0.0105(12) 0.0086(12)
    C3 0.085(2) 0.0533(15) 0.0434(14) 0.0208(14) 0.0134(14) 0.0002(11)
    C4 0.0653(16) 0.0454(13) 0.0461(14) 0.0048(12) 0.0071(12) 0.0004(11)
    C5 0.0502(13) 0.0407(11) 0.0355(12) 0.0111(10) 0.0015(10) 0.0082(9)
    C6 0.0512(14) 0.0437(12) 0.0445(13) 0.0096(11) 0.0032(11) -0.0003(10)
    C7 0.0524(14) 0.0402(12) 0.0460(14) 0.0123(10) 0.0012(11) 0.0025(10)
    C8 0.0435(12) 0.0410(11) 0.0425(13) 0.0114(10) -0.0032(10) 0.0045(9)
    C9 0.0563(15) 0.0415(12) 0.0475(14) 0.0053(11) 0.0016(12) -0.0025(10)
    C10 0.0460(13) 0.0471(13) 0.0510(15) 0.0022(10) -0.0012(11) 0.0014(11)
    C11 0.0401(13) 0.0570(14) 0.0507(15) 0.0100(11) -0.0010(11) -0.0012(11)
    C13 0.0506(15) 0.0616(16) 0.0677(19) 0.0053(13) 0.0024(13) -0.0226(14)
    C14 0.0422(13) 0.0537(14) 0.0620(17) 0.0012(11) -0.0002(12) -0.0104(12)
    C15 0.0443(15) 0.0802(19) 0.0671(19) 0.0053(14) 0.0059(13) 0.0111(15)
    C16 0.0487(14) 0.0548(14) 0.0596(17) 0.0057(12) 0.0012(12) -0.0122(12)
    N1 0.0442(11) 0.0444(10) 0.0349(10) 0.0125(8) -0.0016(8) 0.0045(8)
    O1 0.0491(11) 0.0816(14) 0.0795(15) 0.0041(10) 0.0153(10) -0.0219(11)
    I1 0.04875(13) 0.04564(12) 0.07815(17) 0.00721(8) 0.00877(9) -0.00920(8)
_geom_special_details
;
All e.s.d.'s (except the e.s.d. in the dihedral angle between two l.s. planes)
are estimated using the full covariance matrix. The cell e.s.d.'s are taken
into account individually in the estimation of e.s.d.'s in distances, angles
and torsion angles; correlations between e.s.d.'s in cell parameters are only
used when they are defined by crystal symmetry. An approximate (isotropic)
treatment of cell e.s.d.'s is used for estimating e.s.d.'s involving l.s.
planes.
;
loop_
    _geom_bond_atom_site_label_1
    _geom_bond_atom_site_label_2
    _geom_bond_site_symmetry_2
    _geom_bond_distance
    _geom_bond_publ_flag
    C1 N1 . 1.351(3) ?
    C1 C2 . 1.357(4) ?
    C1 H1 . 0.9300 ?
    C2 C3 . 1.377(4) ?
    C2 H2 . 0.9300 ?
    C3 C4 . 1.369(4) ?
    C3 H3 . 0.9300 ?
    C4 C5 . 1.397(4) ?
    C4 H4 . 0.9300 ?
    C5 N1 . 1.361(3) ?
    C5 C6 . 1.445(3) ?
    C6 C7 . 1.326(4) ?
    C6 H6 . 0.9300 ?
    C7 C8 . 1.448(4) ?
    C7 H7 . 0.9300 ?
    C8 C9 . 1.390(3) ?
    C8 C14 . 1.400(4) ?
    C9 C10 . 1.380(4) ?
    C9 H9 . 0.9300 ?
    C10 C11 . 1.375(4) ?
    C10 H10 . 0.9300 ?
    C11 O1 . 1.355(3) ?
    C11 C13 . 1.393(4) ?
    C13 C14 . 1.362(4) ?
    C13 H13 . 0.9300 ?
    C14 H14 . 0.9300 ?
    C15 O1 . 1.426(3) ?
    C15 H15A . 0.9600 ?
    C15 H15B . 0.9600 ?
    C15 H15C . 0.9600 ?
    C16 N1 . 1.479(3) ?
    C16 H16A . 0.9600 ?
    C16 H16B . 0.9600 ?
    C16 H16C . 0.9600 ?
loop_
    _geom_angle_atom_site_label_1
    _geom_angle_atom_site_label_2
    _geom_angle_atom_site_label_3
    _geom_angle_site_symmetry_1
    _geom_angle_site_symmetry_3
    _geom_angle
    _geom_angle_publ_flag
    N1 C1 C2 . . 121.2(2) ?
    N1 C1 H1 . . 119.4 ?
    C2 C1 H1 . . 119.4 ?
    C1 C2 C3 . . 118.6(3) ?
    C1 C2 H2 . . 120.7 ?
    C3 C2 H2 . . 120.7 ?
    C4 C3 C2 . . 120.5(3) ?
    C4 C3 H3 . . 119.8 ?
    C2 C3 H3 . . 119.8 ?
    C3 C4 C5 . . 120.4(3) ?
    C3 C4 H4 . . 119.8 ?
    C5 C4 H4 . . 119.8 ?
    N1 C5 C4 . . 117.4(2) ?
    N1 C5 C6 . . 119.1(2) ?
    C4 C5 C6 . . 123.5(2) ?
    C7 C6 C5 . . 124.1(2) ?
    C7 C6 H6 . . 117.9 ?
    C5 C6 H6 . . 117.9 ?
    C6 C7 C8 . . 126.7(2) ?
    C6 C7 H7 . . 116.6 ?
    C8 C7 H7 . . 116.6 ?
    C9 C8 C14 . . 117.0(2) ?
    C9 C8 C7 . . 120.0(2) ?
    C14 C8 C7 . . 123.0(2) ?
    C10 C9 C8 . . 122.7(2) ?
    C10 C9 H9 . . 118.7 ?
    C8 C9 H9 . . 118.7 ?
    C11 C10 C9 . . 119.0(2) ?
    C11 C10 H10 . . 120.5 ?
    C9 C10 H10 . . 120.5 ?
    O1 C11 C10 . . 124.9(2) ?
    O1 C11 C13 . . 115.6(2) ?
    C10 C11 C13 . . 119.5(2) ?
    C14 C13 C11 . . 121.0(3) ?
    C14 C13 H13 . . 119.5 ?
    C11 C13 H13 . . 119.5 ?
    C13 C14 C8 . . 120.9(2) ?
    C13 C14 H14 . . 119.6 ?
    C8 C14 H14 . . 119.6 ?
    O1 C15 H15A . . 109.5 ?
    O1 C15 H15B . . 109.5 ?
    H15A C15 H15B . . 109.5 ?
    O1 C15 H15C . . 109.5 ?
    H15A C15 H15C . . 109.5 ?
    H15B C15 H15C . . 109.5 ?
    N1 C16 H16A . . 109.5 ?
    N1 C16 H16B . . 109.5 ?
    H16A C16 H16B . . 109.5 ?
    N1 C16 H16C . . 109.5 ?
    H16A C16 H16C . . 109.5 ?
    H16B C16 H16C . . 109.5 ?
    C1 N1 C5 . . 121.9(2) ?
    C1 N1 C16 . . 117.2(2) ?
    C5 N1 C16 . . 120.9(2) ?
    C11 O1 C15 . . 118.6(2) ?
loop_
    _geom_torsion_atom_site_label_1
    _geom_torsion_atom_site_label_2
    _geom_torsion_atom_site_label_3
    _geom_torsion_atom_site_label_4
    _geom_torsion_site_symmetry_1
    _geom_torsion_site_symmetry_2
    _geom_torsion_site_symmetry_3
    _geom_torsion_site_symmetry_4
    _geom_torsion
    _geom_torsion_publ_flag
    N1 C1 C2 C3 . . . . -0.2(4) ?
    C1 C2 C3 C4 . . . . 0.3(4) ?
    C2 C3 C4 C5 . . . . 0.6(4) ?
    C3 C4 C5 N1 . . . . -1.5(4) ?
    C3 C4 C5 C6 . . . . 178.4(2) ?
    N1 C5 C6 C7 . . . . 167.1(2) ?
    C4 C5 C6 C7 . . . . -12.8(4) ?
    C5 C6 C7 C8 . . . . -176.5(2) ?
    C6 C7 C8 C9 . . . . -174.0(3) ?
    C6 C7 C8 C14 . . . . 5.8(4) ?
    C14 C8 C9 C10 . . . . -0.2(4) ?
    C7 C8 C9 C10 . . . . 179.5(2) ?
    C8 C9 C10 C11 . . . . 1.1(4) ?
    C9 C10 C11 O1 . . . . -179.6(3) ?
    C9 C10 C11 C13 . . . . -1.1(4) ?
    O1 C11 C13 C14 . . . . 178.9(3) ?
    C10 C11 C13 C14 . . . . 0.2(5) ?
    C11 C13 C14 C8 . . . . 0.6(5) ?
    C9 C8 C14 C13 . . . . -0.6(4) ?
    C7 C8 C14 C13 . . . . 179.6(3) ?
    C2 C1 N1 C5 . . . . -0.9(4) ?
    C2 C1 N1 C16 . . . . 179.3(2) ?
    C4 C5 N1 C1 . . . . 1.7(3) ?
    C6 C5 N1 C1 . . . . -178.2(2) ?
    C4 C5 N1 C16 . . . . -178.4(2) ?
    C6 C5 N1 C16 . . . . 1.6(3) ?
    C10 C11 O1 C15 . . . . -2.1(4) ?
    C13 C11 O1 C15 . . . . 179.4(3) ?
loop_
    _geom_hbond_atom_site_label_D
    _geom_hbond_atom_site_label_H
    _geom_hbond_atom_site_label_A
    _geom_hbond_site_symmetry_A
    _geom_hbond_distance_DH
    _geom_hbond_distance_HA
    _geom_hbond_distance_DA
    _geom_hbond_angle_DHA
    C1 H1 I1 1_445 0.93 2.96 3.872(3) 168
