# Supplementary material for: 2-[(E)-2-(4-Meth­oxy­phen­yl)ethen­yl]-1-methyl­pyridinium iodide
Source: Acta Crystallogr Sect E Struct Rep Online. 2013 Nov 30;69(Pt 12):o1848. doi: 10.1107/S1600536813031929 (PMC3885089; doi:10.1107/S1600536813031929)
Supplement: Supplementary file 2 [file e-69-o1848-Isup2.hkl]

# 
# h,k,l, Fc-squared, Fo-squared, sigma(Fo-squared) and status flag 
# 
data_I
_shelx_title ' new in P1' 
_shelx_refln_list_code          4 
_shelx_F_calc_maximum      120.36 
_exptl_crystal_F_000       348.00 
_reflns_d_resolution_high  0.8409 
 
loop_ 
 _symmetry_equiv_pos_as_xyz 
 'x, y, z' 
 
_cell_length_a     7.1760 
_cell_length_b     8.6895 
_cell_length_c    12.1555 
_cell_angle_alpha  92.645 
_cell_angle_beta   92.115 
_cell_angle_gamma 103.781 
 
_shelx_F_squared_multiplier     1.000 
 
loop_ 
 _refln_index_h 
 _refln_index_k 
 _refln_index_l 
 _refln_F_squared_calc 
 _refln_F_squared_meas 
 _refln_F_squared_sigma 
 _refln_observed_status 
   0   5 -12        0.55       -0.13      2.12 o 
  -1   6 -12        2.85        7.53      2.91 o 
   0  -6 -11      139.16      114.80      6.72 o 
   2  -3 -11      292.53      303.57     15.38 o 
   1  -2 -11        7.54        6.21      3.13 o 
   2  -2 -11        3.53        5.91      3.13 o 
   2  -1 -11       28.63       39.15      4.67 o 
  -3   0 -11      112.56      109.94      8.21 o 
   2   3 -11      145.40      137.16      6.41 o 
   1   4 -11       33.21       28.08      3.36 o 
   0   5 -11       56.40       54.53      4.62 o 
   1   5 -11       50.48       54.70      4.33 o 
  -2   6 -11       17.28       14.70      3.36 o 
  -1   6 -11       15.45       16.25      3.14 o 
   0   6 -11       10.54       10.55      2.77 o 
  -1   7 -11       37.14       37.46      4.51 o 
  -1  -6 -10      106.81      101.12      6.19 o 
   0  -6 -10        2.63        4.80      2.24 o 
   1  -6 -10       20.86       16.38      2.45 o 
  -2  -5 -10       48.60       42.40      4.09 o 
   3  -4 -10      322.07      321.08     15.89 o 
   1  -3 -10       74.04       70.70      6.43 o 
   2  -3 -10      361.48      350.62     16.69 o 
   3  -3 -10       18.56       21.46      3.48 o 
  -3  -2 -10      108.47       90.17      7.03 o 
  -2  -2 -10       35.13       34.37      4.49 o 
   1  -2 -10      380.54      452.85     18.92 o 
   2  -2 -10      848.50      873.43     35.74 o 
   3  -2 -10       41.33       34.59      3.37 o 
  -3  -1 -10      186.99      174.61     10.97 o 
  -2  -1 -10      273.75      266.67     15.15 o 
   2  -1 -10      952.91      950.62     37.04 o 
   3  -1 -10      183.67      153.83      7.40 o 
  -3   0 -10       44.76       49.15      4.96 o 
   2   0 -10      192.98      250.53     10.10 o 
  -3   1 -10       82.65       74.05      6.28 o 
  -3   2 -10      105.89      146.77      6.97 o 
   2   2 -10       39.49       41.31      2.82 o 
  -3   3 -10       11.40        7.70      2.63 o 
   2   3 -10      249.56      247.79     10.40 o 
   1   4 -10      236.62      227.86      9.94 o 
   2   4 -10       94.80       92.00      4.91 o 
  -1   5 -10      104.18      104.64      6.63 o 
   0   5 -10      116.34      115.40      6.54 o 
   1   5 -10       70.28       70.62      4.65 o 
  -2   6 -10       13.68       13.75      3.14 o 
  -1   6 -10       13.50       14.40      2.94 o 
   0   6 -10       59.51       61.72      4.72 o 
   1   6 -10       58.84       69.21      4.75 o 
  -3   7 -10        0.67       -0.48      2.61 o 
  -2   7 -10       81.06       82.27      6.53 o 
  -1   7 -10       21.90       18.69      3.34 o 
   0   7 -10        1.74        2.81      2.30 o 
  -1  -7  -9      130.86      127.55      4.51 o 
   0  -7  -9      305.40      292.39      7.80 o 
   1  -7  -9       69.83       64.44      4.45 o 
  -2  -6  -9        2.34        0.83      2.72 o 
  -1  -6  -9       35.65       24.98      3.22 o 
   0  -6  -9      148.73      138.66      6.95 o 
   1  -6  -9      359.20      338.87     12.99 o 
   2  -6  -9      347.36      318.01     12.46 o 
  -3  -5  -9      152.28      140.18      4.78 o 
  -2  -5  -9      194.62      176.24      8.23 o 
   4  -5  -9      302.22      286.43     13.99 o 
  -4  -4  -9        8.51        6.89      1.43 o 
  -3  -4  -9        0.86        8.02      2.13 o 
  -1  -4  -9      461.24      456.64     23.61 o 
   2  -4  -9      388.04      409.66     18.67 o 
   3  -4  -9      181.29      163.80      9.23 o 
   4  -4  -9       31.63       29.52      3.69 o 
  -5  -3  -9       96.49       95.71      3.90 o 
  -3  -3  -9      186.57      156.98     10.19 o 
  -2  -3  -9       67.26       56.32      5.57 o 
  -1  -3  -9       12.21       10.26      2.56 o 
   0  -3  -9       75.79       76.00      6.14 o 
   1  -3  -9      298.70      304.58     14.51 o 
   2  -3  -9      653.32      650.52     28.28 o 
   3  -3  -9      578.97      547.42     23.88 o 
   4  -3  -9      585.76      534.35     22.88 o 
  -4  -2  -9      654.65      639.36     33.06 o 
  -3  -2  -9        9.45       12.22      2.56 o 
  -2  -2  -9      629.15      597.74     31.75 o 
  -1  -2  -9      462.86      510.01     26.13 o 
   1  -2  -9       96.15      104.74      6.75 o 
   2  -2  -9      518.74      528.86     22.33 o 
   3  -2  -9      399.76      337.61     15.11 o 
   4  -2  -9      178.77      169.26      7.30 o 
  -3  -1  -9        6.38        5.86      2.23 o 
  -2  -1  -9       52.65       46.19      5.02 o 
   2  -1  -9      144.64      154.56      7.54 o 
   3  -1  -9      526.85      458.26     18.11 o 
  -4   0  -9      285.58      309.82     11.20 o 
  -3   0  -9      407.63      402.50     19.67 o 
  -2   0  -9      511.45      577.51     31.08 o 
  -1   0  -9      239.63      259.14      9.67 o 
   3   0  -9      567.50      505.53     21.53 o 
  -4   1  -9       10.44       14.36      2.37 o 
  -3   1  -9       59.16       64.29      3.43 o 
  -2   1  -9     1099.02     1324.82     40.08 o 
  -1   1  -9      269.51      333.76     12.20 o 
  -4   2  -9      166.67      183.94      7.67 o 
  -3   2  -9       97.88      102.22      5.16 o 
  -2   2  -9      195.94      207.49      8.77 o 
  -1   2  -9       21.20       18.92      2.62 o 
   2   2  -9      679.61      660.16     25.28 o 
  -3   3  -9      420.00      471.58     16.55 o 
  -2   3  -9      469.30      479.94     17.12 o 
  -1   3  -9      199.56      180.56      8.64 o 
   2   3  -9        2.91        2.89      1.17 o 
  -3   4  -9        4.53       -0.69      1.92 o 
  -2   4  -9      155.08      146.96      7.26 o 
  -1   4  -9      195.37      202.78      8.58 o 
   1   4  -9      416.62      417.12     16.86 o 
   2   4  -9      112.36      104.98      5.24 o 
  -2   5  -9      167.46      162.26      7.61 o 
  -1   5  -9       11.76       11.52      2.33 o 
   0   5  -9       40.12       35.87      3.50 o 
   1   5  -9       61.44       58.80      4.08 o 
   2   5  -9      183.44      174.87      8.18 o 
  -2   6  -9      122.29      121.04      7.42 o 
  -1   6  -9      230.83      229.58     11.18 o 
   0   6  -9       62.89       60.84      4.50 o 
   1   6  -9       35.89       40.67      3.67 o 
   3   6  -9       59.53       58.61      4.02 o 
  -4   7  -9       71.19       58.00      5.50 o 
  -3   7  -9        1.15        0.45      2.56 o 
  -2   7  -9        4.09        4.16      2.35 o 
  -1   7  -9        0.52       -0.79      2.08 o 
   0   7  -9       91.61       91.51      5.90 o 
   1   7  -9       95.43       92.48      3.85 o 
   2   7  -9       54.89       57.98      4.27 o 
  -3   8  -9       61.28       58.58      5.37 o 
  -2   8  -9       28.66       27.27      4.20 o 
  -1   8  -9       13.05       14.58      3.16 o 
   0   8  -9        8.47        6.86      1.59 o 
   0  -8  -8      208.36      201.67     10.35 o 
   1  -8  -8      137.26      135.56      5.86 o 
   2  -8  -8      209.32      194.97      7.36 o 
   3  -8  -8       44.77       42.60      3.07 o 
  -2  -7  -8      257.52      251.13      7.16 o 
  -1  -7  -8       22.56       21.17      1.94 o 
   0  -7  -8        0.48        1.78      1.08 o 
   1  -7  -8       34.38       30.41      2.14 o 
  -3  -6  -8       95.29       84.70      3.54 o 
  -2  -6  -8      234.37      220.54      6.30 o 
  -1  -6  -8      279.80      265.37      7.06 o 
   0  -6  -8      388.03      369.38     13.81 o 
   1  -6  -8      115.32      117.68      5.78 o 
   2  -6  -8      161.84      152.34      6.89 o 
   3  -6  -8        7.56        7.57      1.73 o 
  -4  -5  -8      138.85      135.41      4.67 o 
  -3  -5  -8      114.02      112.38      3.99 o 
  -2  -5  -8        0.58       -0.07      1.59 o 
  -1  -5  -8       65.83       58.03      4.00 o 
   0  -5  -8      266.37      261.86     14.78 o 
   3  -5  -8       64.75       74.76      5.55 o 
  -4  -4  -8      117.30      113.48      4.07 o 
  -3  -4  -8      531.73      483.09     17.86 o 
  -2  -4  -8      596.04      545.88     28.81 o 
  -1  -4  -8      267.89      257.86     14.35 o 
   0  -4  -8       61.91       66.68      5.52 o 
   1  -4  -8        2.36        4.19      2.25 o 
   2  -4  -8      163.38      147.52      8.54 o 
   3  -4  -8      374.92      344.88     15.94 o 
   4  -4  -8      454.59      421.08     18.34 o 
  -5  -3  -8       76.61       68.57      5.72 o 
  -4  -3  -8      152.04      136.87      5.43 o 
  -3  -3  -8       25.51       22.29      3.93 o 
  -2  -3  -8      363.82      337.11     18.70 o 
  -1  -3  -8      708.53      698.78     35.53 o 
   0  -3  -8     1125.89     1148.82     45.31 o 
   1  -3  -8      715.32      742.50     30.27 o 
   2  -3  -8      521.06      512.64     21.89 o 
   3  -3  -8      247.19      215.97     10.32 o 
   4  -3  -8       21.70       16.21      3.29 o 
  -6  -2  -8       53.52       47.00      3.98 o 
  -5  -2  -8      179.27      174.32      5.90 o 
  -4  -2  -8      170.10      167.85     10.30 o 
  -3  -2  -8      421.85      384.15     21.00 o 
  -2  -2  -8      280.05      259.23     14.74 o 
  -1  -2  -8      154.16      151.50      9.47 o 
   1  -2  -8      807.53      806.31     33.54 o 
   2  -2  -8     1023.52      980.93     39.95 o 
   3  -2  -8     1132.34     1138.47     94.16 o 
   4  -2  -8      461.74      483.29     14.74 o 
  -6  -1  -8        3.50       -1.48      1.82 o 
  -4  -1  -8        3.10        2.13      1.49 o 
  -3  -1  -8      631.90      622.29     35.16 o 
  -2  -1  -8      726.56      718.15     19.91 o 
  -1  -1  -8      828.26      881.06     23.20 o 
   0  -1  -8      944.63     1133.75     35.19 o 
   1  -1  -8       45.52       39.11      3.45 o 
   2  -1  -8       15.71       16.24      2.24 o 
   3  -1  -8      379.96      356.35     12.52 o 
   4  -1  -8      426.24      447.23     13.38 o 
  -4   0  -8       74.10       66.68      3.18 o 
  -3   0  -8        9.55        7.31      1.60 o 
  -2   0  -8        5.23        2.92      1.56 o 
  -1   0  -8      223.19      258.21      9.42 o 
   0   0  -8      693.33      814.02     26.05 o 
   1   0  -8     1869.49     2007.50     61.12 o 
   2   0  -8      979.21      987.55     37.31 o 
  -4   1  -8      392.13      425.04     14.50 o 
  -3   1  -8      525.06      560.79     39.72 o 
  -2   1  -8      246.88      254.94      7.82 o 
  -1   1  -8      217.72      228.91      8.86 o 
   0   1  -8       13.19        9.50      1.95 o 
   1   1  -8      801.29      799.36     27.70 o 
  -4   2  -8       14.78       12.21      2.21 o 
  -3   2  -8       98.96      111.81      4.68 o 
  -2   2  -8      335.47      401.24     13.62 o 
  -1   2  -8     1096.68     1169.82     38.55 o 
   0   2  -8      776.99      733.04     25.42 o 
   1   2  -8     1098.66     1130.42     37.16 o 
   2   2  -8        4.34        4.63      1.00 o 
  -4   3  -8      144.42      157.06      6.98 o 
  -3   3  -8       71.21       74.30      4.72 o 
  -2   3  -8        3.38       -0.24      1.48 o 
  -1   3  -8       48.52       45.20      3.90 o 
   0   3  -8      304.80      301.62     11.23 o 
   1   3  -8      828.75      816.66     31.34 o 
   2   3  -8      636.55      603.66     23.76 o 
  -2   4  -8      809.31      756.79     25.33 o 
  -1   4  -8      260.71      277.82     10.10 o 
   0   4  -8      213.67      206.33      6.15 o 
   1   4  -8        5.49        5.88      1.54 o 
   2   4  -8       46.31       38.79      2.74 o 
  -3   5  -8      258.53      258.92     10.31 o 
  -2   5  -8        7.21        3.84      1.64 o 
  -1   5  -8      406.92      410.05     11.10 o 
   0   5  -8      384.86      349.15     14.98 o 
   1   5  -8      298.82      301.75     12.50 o 
   2   5  -8      122.55      126.74      4.18 o 
   3   5  -8      475.11      485.51     16.57 o 
   4   5  -8       50.94       48.15      3.86 o 
  -3   6  -8      158.86      153.48      8.77 o 
  -2   6  -8       14.81       13.41      2.56 o 
   0   6  -8       18.05       13.89      2.05 o 
   1   6  -8       73.41       73.20      3.16 o 
   2   6  -8      132.44      132.41      4.53 o 
   3   6  -8      238.67      224.09      9.10 o 
   4   6  -8       65.94       74.20      4.73 o 
  -4   7  -8       90.79       72.02      5.79 o 
  -3   7  -8       55.63       60.22      5.13 o 
  -2   7  -8      148.84      132.44      7.80 o 
  -1   7  -8       65.82       68.49      3.12 o 
   0   7  -8      191.36      187.55      5.95 o 
   1   7  -8       28.11       29.05      2.21 o 
   2   7  -8        6.16        7.19      2.19 o 
   3   7  -8        1.09        0.43      1.80 o 
  -3   8  -8       11.81       11.56      3.18 o 
  -2   8  -8        3.71        3.49      2.54 o 
  -1   8  -8      139.00      132.11      4.82 o 
   0   8  -8       29.25       31.14      2.34 o 
   1   8  -8       76.61       78.12      3.51 o 
  -1  -8  -7      127.22      134.50      5.57 o 
   0  -8  -7       93.05       98.90      4.10 o 
   1  -8  -7        3.33        5.10      1.83 o 
   2  -8  -7       17.10       12.68      1.77 o 
   4  -8  -7      187.11      182.41      6.47 o 
  -2  -7  -7       42.71       38.43      2.48 o 
  -1  -7  -7      123.10      114.52      3.91 o 
   0  -7  -7      383.54      362.77      9.35 o 
   1  -7  -7      797.02      771.87     16.96 o 
   2  -7  -7      156.27      155.00      6.32 o 
   3  -7  -7      105.78       98.24      4.29 o 
   4  -7  -7        1.11       -0.31      0.94 o 
   5  -7  -7       44.44       42.27      2.57 o 
  -3  -6  -7      133.51      135.39      4.51 o 
  -2  -6  -7      234.27      230.65      6.29 o 
  -1  -6  -7       49.19       53.57      2.49 o 
   0  -6  -7       17.62       12.22      1.14 o 
   1  -6  -7      203.75      195.64      7.84 o 
   2  -6  -7      539.56      518.69     18.11 o 
   3  -6  -7      776.37      747.92     25.24 o 
  -4  -5  -7        6.74        6.41      1.38 o 
  -3  -5  -7       37.06       35.23      2.25 o 
  -2  -5  -7      519.43      486.87     10.37 o 
  -1  -5  -7      810.72      773.03     21.57 o 
   0  -5  -7      667.23      608.81     17.38 o 
   3  -5  -7      124.63      121.71      7.03 o 
   4  -5  -7      253.94      244.62      7.07 o 
  -5  -4  -7      129.80      129.64      4.45 o 
  -4  -4  -7      249.17      242.03      6.60 o 
  -3  -4  -7      123.32      114.19      3.39 o 
  -2  -4  -7      235.60      215.25      7.17 o 
  -1  -4  -7      204.93      180.72     10.62 o 
   0  -4  -7      659.90      655.53     20.89 o 
   1  -4  -7     1167.28     1200.15     47.34 o 
   2  -4  -7      973.15      946.92     39.48 o 
   3  -4  -7     3122.68     3115.52    122.33 o 
   4  -4  -7        5.74        8.06      1.65 o 
  -5  -3  -7       89.08       94.03      3.53 o 
  -4  -3  -7      267.80      264.02      6.24 o 
  -3  -3  -7      662.85      617.49     32.58 o 
  -2  -3  -7      437.74      412.64     21.63 o 
  -1  -3  -7      660.77      582.37     31.26 o 
   0  -3  -7      135.85      152.95      5.97 o 
   1  -3  -7        2.13        0.69      1.52 o 
   2  -3  -7      676.32      660.42     27.02 o 
   3  -3  -7      354.65      379.86     28.71 o 
   4  -3  -7     1471.91     1366.09     31.72 o 
  -6  -2  -7       78.15       97.60     15.83 o 
  -5  -2  -7       91.21       91.21      3.29 o 
  -4  -2  -7        6.30        4.49      2.26 o 
  -3  -2  -7      191.72      185.33      5.97 o 
  -2  -2  -7      599.88      567.50     15.94 o 
  -1  -2  -7      897.21      878.68     24.94 o 
   0  -2  -7     2313.67     2527.70     76.86 o 
   1  -2  -7      987.33     1040.44     60.69 o 
   2  -2  -7      763.70      784.24     31.72 o 
   3  -2  -7      685.68      644.54     15.13 o 
   4  -2  -7       79.37       80.96      3.59 o 
   5  -2  -7      295.16      277.73      8.80 o 
  -6  -1  -7      133.03      138.62      7.80 o 
  -4  -1  -7      769.90      748.11     20.87 o 
  -3  -1  -7      420.90      412.20     11.74 o 
  -2  -1  -7      497.23      464.04     13.09 o 
  -1  -1  -7      933.47     1043.55     28.28 o 
   0  -1  -7        6.65        3.74      1.25 o 
   1  -1  -7     1248.42     1356.65     43.05 o 
   2  -1  -7     1898.69     1859.44     55.37 o 
   3  -1  -7     1205.74     1163.31     32.80 o 
   4  -1  -7      483.79      510.55     14.85 o 
   5  -1  -7      437.78      440.95     12.74 o 
  -7   0  -7       26.65       23.64      3.13 o 
  -5   0  -7      126.10      131.83      5.76 o 
  -4   0  -7      134.49      135.74      4.65 o 
  -3   0  -7      709.99      710.48     30.68 o 
  -2   0  -7     1127.66     1155.83     56.94 o 
  -1   0  -7     2462.91     2726.96     68.78 o 
   0   0  -7     1077.31     1132.11     36.35 o 
   1   0  -7      457.73      459.23     12.52 o 
   2   0  -7        4.12        3.50      0.65 o 
   3   0  -7      418.17      430.84     12.76 o 
   4   0  -7      654.96      666.01     18.79 o 
   5   0  -7      309.19      345.69     10.10 o 
  -7   1  -7       81.36       79.93      4.68 o 
  -5   1  -7      278.94      259.22      9.63 o 
  -4   1  -7       95.49       81.04      3.32 o 
  -3   1  -7       22.97       17.75      2.30 o 
  -2   1  -7      122.43      122.43      4.47 o 
  -1   1  -7     1783.44     1937.98     60.82 o 
   0   1  -7     1162.83     1166.52     37.95 o 
   1   1  -7     1185.33     1170.73     38.34 o 
   2   1  -7     1278.24     1275.42     41.75 o 
  -4   2  -7      275.01      298.06     10.68 o 
  -3   2  -7     1229.91     1372.91     99.14 o 
  -2   2  -7      677.51      702.67     22.99 o 
  -1   2  -7      276.04      248.49     10.10 o 
   0   2  -7        0.03        0.99      1.24 o 
   1   2  -7       15.68       23.15      2.68 o 
   2   2  -7     1138.38     1132.83     34.04 o 
  -4   3  -7      119.90      137.50      6.06 o 
  -3   3  -7      628.48      652.11     18.12 o 
  -2   3  -7      562.23      522.06     18.84 o 
  -1   3  -7     1287.41     1254.96     42.36 o 
   0   3  -7     1129.90     1144.22     36.93 o 
   1   3  -7      190.64      187.12      5.39 o 
   2   3  -7      299.94      285.24     11.77 o 
  -4   4  -7      363.89      319.74     12.19 o 
  -3   4  -7      708.76      626.81     23.16 o 
  -1   4  -7      135.85      144.69      6.08 o 
   0   4  -7      506.83      508.66     13.22 o 
   1   4  -7      634.27      576.83     14.78 o 
   2   4  -7      527.95      519.20     13.30 o 
   3   4  -7      186.59      192.56      7.38 o 
   4   4  -7       45.82       47.53      3.66 o 
   5   4  -7       53.89       58.79      3.79 o 
  -3   5  -7     1381.98     1329.21     44.56 o 
  -2   5  -7      113.51      122.91      5.41 o 
  -1   5  -7      599.17      601.24     15.63 o 
   0   5  -7      178.19      171.67      4.44 o 
   1   5  -7        1.28        2.27      1.00 o 
   2   5  -7      126.97      120.31      3.97 o 
   3   5  -7       65.78       55.18      3.61 o 
   4   5  -7      295.60      284.96     10.70 o 
   5   5  -7      107.91      108.48      5.38 o 
  -3   6  -7      102.80       89.89      3.69 o 
  -2   6  -7      244.64      241.16      7.12 o 
  -1   6  -7      268.79      260.56      5.92 o 
   0   6  -7      377.87      371.15      9.93 o 
   1   6  -7      386.10      369.62     10.03 o 
   2   6  -7      108.35      102.84      3.74 o 
   3   6  -7       13.81        8.36      2.04 o 
   4   6  -7        0.73       -1.49      1.67 o 
  -5   7  -7       78.63       72.24      5.75 o 
  -4   7  -7      114.45      109.46      6.95 o 
  -3   7  -7      131.80      126.36      7.43 o 
  -2   7  -7       58.45       60.00      2.85 o 
  -1   7  -7       67.66       59.15      2.83 o 
   0   7  -7       17.78       13.38      1.61 o 
   1   7  -7      101.21       98.42      4.95 o 
   2   7  -7      140.26      140.26      4.77 o 
   3   7  -7      104.46      108.94      5.44 o 
  -4   8  -7        3.34        4.10      2.55 o 
  -3   8  -7       84.64       81.47      6.02 o 
  -2   8  -7       82.34       82.72      3.42 o 
  -1   8  -7      157.93      147.09      5.87 o 
   0   8  -7       38.05       42.09      3.25 o 
   1   8  -7       23.55       24.36      2.24 o 
   2   8  -7        5.28        3.24      2.00 o 
  -3   9  -7       10.64       10.06      2.00 o 
  -2   9  -7        0.60        0.43      1.43 o 
  -1   9  -7        0.74        1.26      1.43 o 
   0   9  -7       75.84       80.34      3.69 o 
   1  -9  -6      207.42      221.98      7.91 o 
   2  -9  -6       94.65       84.98      4.13 o 
   3  -9  -6        2.68        3.37      1.30 o 
  -1  -8  -6       22.92       15.83      1.56 o 
   0  -8  -6      100.25       95.10      3.48 o 
   1  -8  -6      227.42      220.38      5.82 o 
   2  -8  -6      373.53      368.78     11.54 o 
   3  -8  -6      460.12      430.95     13.30 o 
   4  -8  -6      174.44      162.80      5.84 o 
   5  -8  -6       41.76       37.77      2.25 o 
  -3  -7  -6      193.79      200.26      5.88 o 
  -2  -7  -6      353.31      366.43      9.01 o 
  -1  -7  -6      424.41      435.35     10.16 o 
   0  -7  -6      221.47      221.98      5.85 o 
   1  -7  -6       50.27       52.30      2.32 o 
   2  -7  -6       32.75       32.43      3.75 o 
   3  -7  -6      237.27      229.18      7.57 o 
   4  -7  -6      214.99      216.76      7.26 o 
   5  -7  -6      358.04      334.67     10.48 o 
   6  -7  -6      184.78      182.81      5.91 o 
  -4  -6  -6        1.83        1.91      1.23 o 
  -3  -6  -6        1.54        0.57      1.10 o 
  -2  -6  -6      200.11      193.35      7.20 o 
  -1  -6  -6      457.56      439.51      9.28 o 
   0  -6  -6      737.50      715.69     14.25 o 
   1  -6  -6      593.11      591.59     13.04 o 
   2  -6  -6      864.53      840.27     27.04 o 
   3  -6  -6      236.87      224.67      8.42 o 
   6  -6  -6      187.69      185.67      5.93 o 
  -5  -5  -6      115.45      121.51      4.30 o 
  -4  -5  -6      382.16      385.70      9.48 o 
  -3  -5  -6      978.72      961.53     21.03 o 
  -2  -5  -6      273.42      282.53      6.33 o 
  -1  -5  -6       18.98       16.34      1.42 o 
   0  -5  -6        1.37        1.07      1.15 o 
   1  -5  -6      585.79      583.19     14.86 o 
   2  -5  -6      589.23      597.03     15.30 o 
   3  -5  -6     1241.14     1245.62     31.07 o 
   4  -5  -6      120.12      126.48      6.68 o 
   5  -5  -6      659.75      674.73     21.12 o 
  -5  -4  -6        3.90        2.68      1.19 o 
  -4  -4  -6       31.42       27.26      1.82 o 
  -3  -4  -6      534.47      518.64     10.83 o 
  -2  -4  -6      864.35      812.27     22.82 o 
  -1  -4  -6     1920.04     1871.18     56.52 o 
   0  -4  -6     1319.06     1325.81     50.64 o 
   1  -4  -6      655.33      672.46     26.80 o 
   2  -4  -6        7.48        5.29      1.54 o 
   3  -4  -6       19.79       19.62      2.45 o 
   4  -4  -6      382.41      371.50      7.43 o 
   5  -4  -6      471.82      484.82      9.17 o 
  -6  -3  -6      124.65      128.85      4.19 o 
  -5  -3  -6      288.05      289.56      7.46 o 
  -4  -3  -6      169.18      167.99      4.75 o 
  -3  -3  -6     1537.21     1485.18     40.80 o 
  -2  -3  -6      199.63      190.30      6.72 o 
  -1  -3  -6      233.82      218.07      6.56 o 
   0  -3  -6     1661.01     1709.72     37.99 o 
   1  -3  -6     2275.24     2374.84    156.45 o 
   2  -3  -6     1919.21     2036.71    162.24 o 
   3  -3  -6      412.34      397.63     12.49 o 
   4  -3  -6      249.87      244.42      5.77 o 
   5  -3  -6        0.88        1.72      0.57 o 
  -6  -2  -6        3.94        3.27      1.17 o 
  -5  -2  -6      126.25      125.39      3.14 o 
  -4  -2  -6      766.14      774.02     25.39 o 
  -3  -2  -6      786.35      790.66     21.49 o 
  -2  -2  -6     1457.67     1423.40     37.86 o 
  -1  -2  -6     1644.53     1695.54     54.68 o 
   0  -2  -6      481.46      532.49     14.62 o 
   1  -2  -6        3.35        4.35      1.28 o 
   2  -2  -6      794.87      786.55     19.92 o 
   3  -2  -6     2053.21     2022.70     46.53 o 
   4  -2  -6     1206.13     1218.55     25.24 o 
   5  -2  -6      951.57      976.18     26.82 o 
  -7  -1  -6      124.40      128.25      6.31 o 
  -6  -1  -6      181.60      173.39      4.80 o 
  -5  -1  -6      145.70      141.76      3.98 o 
  -4  -1  -6       17.56       14.96      1.58 o 
  -3  -1  -6       73.77       76.09      2.91 o 
  -2  -1  -6      873.16      869.60     36.77 o 
  -1  -1  -6     1473.72     1500.05     40.25 o 
   0  -1  -6     2958.95     3242.90     96.19 o 
   1  -1  -6     2408.80     2504.04     76.27 o 
   2  -1  -6      116.14       92.31      3.64 o 
   3  -1  -6      194.42      209.83      4.34 o 
   4  -1  -6      139.35      141.61      3.67 o 
   5  -1  -6      364.01      360.04     10.65 o 
  -7   0  -6      103.11      111.87      5.54 o 
  -6   0  -6      162.49      159.51      4.37 o 
  -5   0  -6      328.85      325.17     11.65 o 
  -4   0  -6      880.22      830.98     23.32 o 
  -3   0  -6     1020.07      986.45     27.28 o 
  -2   0  -6      222.63      214.41      8.38 o 
  -1   0  -6      407.02      441.73     12.11 o 
   0   0  -6      943.55     1055.50     33.43 o 
   1   0  -6     1477.31     1403.02     29.80 o 
   2   0  -6     2591.88     2600.63     47.56 o 
   3   0  -6     1255.03     1277.71     26.73 o 
   4   0  -6      939.10      963.72     27.24 o 
   5   0  -6      217.24      220.16      6.97 o 
  -7   1  -6       50.05       46.52      3.54 o 
  -5   1  -6        9.59       11.38      1.60 o 
  -4   1  -6      368.19      370.95     10.54 o 
  -3   1  -6     1115.95     1115.00     30.57 o 
  -2   1  -6     2160.35     2240.89     59.65 o 
  -1   1  -6     1180.16     1240.61     25.28 o 
   0   1  -6      748.93      731.14     15.77 o 
   1   1  -6      262.51      261.82      6.15 o 
   2   1  -6      539.44      595.54     12.45 o 
   3   1  -6      185.42      193.65      4.69 o 
   4   1  -6     1167.15     1148.87     31.53 o 
   5   1  -6      789.21      792.67     22.70 o 
  -4   2  -6      323.28      304.58      8.91 o 
  -3   2  -6       15.40       13.93      3.77 o 
  -2   2  -6      133.62      137.10      4.72 o 
  -1   2  -6     1318.45     1290.52     44.29 o 
   0   2  -6     2314.73     2336.37     48.03 o 
   1   2  -6     2486.39     2557.34     52.80 o 
   2   2  -6     1713.48     1692.33     41.64 o 
  -5   3  -6      124.31      134.93      5.76 o 
  -4   3  -6      722.93      787.88     51.39 o 
  -3   3  -6      498.86      483.42     22.71 o 
  -2   3  -6      224.91      198.92      7.69 o 
  -1   3  -6     1108.12     1114.21     36.73 o 
   0   3  -6       40.28       40.17      2.70 o 
   1   3  -6      460.47      457.88     23.35 o 
   2   3  -6      818.73      789.02     15.50 o 
   3   3  -6      810.41      802.39     25.53 o 
   4   3  -6     1764.45     1752.98     55.35 o 
   5   3  -6      108.97      125.71      5.57 o 
  -4   4  -6       27.54       25.27      2.63 o 
  -3   4  -6       78.34       83.13      4.26 o 
  -2   4  -6      706.98      695.21     22.96 o 
  -1   4  -6      789.10      798.97     25.57 o 
   0   4  -6     1093.57     1096.25     26.58 o 
   1   4  -6      441.42      431.42      8.79 o 
   2   4  -6      142.33      142.17      4.23 o 
   3   4  -6        2.40        1.53      1.38 o 
   4   4  -6      583.77      552.38     18.54 o 
   5   4  -6      156.06      160.95      6.86 o 
  -4   5  -6      268.84      242.49      8.92 o 
  -3   5  -6        3.63        5.11      1.40 o 
  -2   5  -6        8.01        6.00      1.14 o 
  -1   5  -6      109.14      112.12      4.11 o 
   0   5  -6      100.28       93.61      4.14 o 
   1   5  -6     1047.73      994.71     25.02 o 
   2   5  -6      665.39      614.34     15.81 o 
   3   5  -6      469.38      482.80     16.17 o 
   4   5  -6      282.07      270.66     10.26 o 
   5   5  -6       10.13        8.65      2.08 o 
  -4   6  -6      157.09      144.76      7.76 o 
  -3   6  -6      193.74      198.27      6.07 o 
  -2   6  -6      648.36      637.70     12.95 o 
  -1   6  -6      263.33      257.52      5.79 o 
   0   6  -6        2.41        3.67      1.27 o 
   1   6  -6        3.80        3.51      1.66 o 
   2   6  -6       87.31       82.80      3.22 o 
   3   6  -6      183.56      169.02      7.21 o 
   4   6  -6      186.43      192.25      7.88 o 
  -5   7  -6       64.38       61.24      5.25 o 
  -4   7  -6        0.05       -2.18      1.79 o 
  -3   7  -6       34.92       30.48      2.15 o 
  -2   7  -6      126.76      122.45      3.39 o 
  -1   7  -6      263.63      259.73      5.93 o 
   0   7  -6      272.67      270.80      7.65 o 
   1   7  -6      255.11      248.25      7.21 o 
   2   7  -6      217.15      219.42      6.63 o 
   3   7  -6       29.36       33.87      3.60 o 
  -4   8  -6       66.93       75.13      5.62 o 
  -3   8  -6      100.09       93.13      3.60 o 
  -2   8  -6       26.16       24.86      2.42 o 
  -1   8  -6        2.12        0.97      1.23 o 
   0   8  -6       47.83       47.00      2.59 o 
   1   8  -6       57.29       54.72      3.03 o 
   2   8  -6      172.81      177.88      7.18 o 
  -4   9  -6       57.73       58.74      3.72 o 
  -3   9  -6       21.26       22.73      2.18 o 
  -2   9  -6      130.25      136.85      4.81 o 
  -1   9  -6       96.56       95.46      3.92 o 
   0   9  -6       77.76       81.33      3.58 o 
   1   9  -6       10.94       10.71      1.84 o 
   0  -9  -5       21.09       22.94      1.94 o 
   1  -9  -5       14.38       12.88      1.88 o 
   2  -9  -5      230.11      224.09      7.89 o 
   3  -9  -5      148.82      153.81      5.78 o 
   4  -9  -5      240.34      250.13      8.12 o 
  -2  -8  -5      160.35      162.15      4.98 o 
  -1  -8  -5      285.45      285.27      7.31 o 
   0  -8  -5      388.67      403.83      9.51 o 
   1  -8  -5      279.72      283.22      7.66 o 
   2  -8  -5       32.60       36.00      2.48 o 
   3  -8  -5        4.61        3.01      1.20 o 
   4  -8  -5       74.53       76.08      3.30 o 
   5  -8  -5      147.70      146.80      5.08 o 
  -3  -7  -5      212.30      222.04      6.16 o 
  -2  -7  -5      120.85      129.46      4.17 o 
  -1  -7  -5       17.04       15.38      2.91 o 
   0  -7  -5      333.14      312.31      6.85 o 
   1  -7  -5      467.00      473.94     19.05 o 
   2  -7  -5     1125.37     1081.41     23.13 o 
   3  -7  -5      392.97      384.55      8.97 o 
   4  -7  -5      134.01      128.23      4.54 o 
   5  -7  -5       46.42       42.45      2.12 o 
  -4  -6  -5      136.12      133.96      4.48 o 
  -3  -6  -5      405.83      412.06     11.94 o 
  -2  -6  -5      194.47      197.81      6.52 o 
  -1  -6  -5     1191.30     1179.22     22.77 o 
   0  -6  -5      325.74      324.69      6.86 o 
   1  -6  -5        6.66        8.08      0.87 o 
   2  -6  -5       84.79       81.10      2.48 o 
   3  -6  -5      337.62      343.39      7.69 o 
   4  -6  -5     2032.45     2042.74     42.40 o 
   5  -6  -5      204.33      204.04      6.38 o 
   6  -6  -5      330.85      315.89      9.30 o 
  -5  -5  -5       67.38       71.46      3.10 o 
  -4  -5  -5       74.66       74.81      3.01 o 
  -3  -5  -5        1.82        0.55      0.89 o 
  -2  -5  -5       40.96       39.25      1.89 o 
  -1  -5  -5      689.82      676.71     13.50 o 
   0  -5  -5     1736.84     1672.02     28.52 o 
   1  -5  -5     1696.75     1748.14     41.99 o 
   2  -5  -5     1087.48     1069.16     26.28 o 
   3  -5  -5      188.41      184.12      8.84 o 
   4  -5  -5        8.32       11.29      1.55 o 
   5  -5  -5      215.20      214.92      6.75 o 
  -6  -4  -5       96.56      102.73      3.79 o 
  -5  -4  -5      258.44      256.91      6.80 o 
  -4  -4  -5      587.90      596.48     13.50 o 
  -3  -4  -5      381.64      377.58     15.00 o 
  -2  -4  -5      311.01      309.59      6.68 o 
  -1  -4  -5      169.03      170.21      3.70 o 
   0  -4  -5        2.69        3.50      0.85 o 
   1  -4  -5     1007.10     1044.79     25.20 o 
   2  -4  -5     1557.01     1683.54     52.38 o 
   3  -4  -5     1533.39     1490.97     88.72 o 
   4  -4  -5     3486.55     3426.44    144.51 o 
   5  -4  -5      296.42      296.64      8.45 o 
  -6  -3  -5      139.07      134.50      4.19 o 
  -5  -3  -5        0.13        0.26      0.97 o 
  -4  -3  -5       61.46       55.30      1.89 o 
  -3  -3  -5     1026.01     1022.35     18.38 o 
  -2  -3  -5     1189.96     1164.36     31.04 o 
  -1  -3  -5     2967.92     2962.01    156.67 o 
   0  -3  -5      209.82      155.14      4.00 o 
   1  -3  -5     2012.96     2252.14     94.81 o 
   2  -3  -5       67.66       66.00      2.47 o 
   3  -3  -5      306.48      307.21      8.03 o 
   4  -3  -5      715.00      722.53     15.02 o 
   5  -3  -5      691.69      692.27     14.46 o 
  -7  -2  -5      106.66      114.36      5.95 o 
  -6  -2  -5      256.33      265.29      7.93 o 
  -5  -2  -5      641.67      627.70     17.12 o 
  -4  -2  -5      207.80      194.48      4.93 o 
  -3  -2  -5      151.92      137.35      5.29 o 
  -2  -2  -5       19.98       18.88      1.40 o 
  -1  -2  -5      592.20      570.18     15.59 o 
   0  -2  -5     2665.36     2741.48     71.80 o 
   1  -2  -5     3112.58     3147.85    129.12 o 
   2  -2  -5     4398.29     4048.30    331.98 o 
   3  -2  -5     1268.31     1273.59     23.26 o 
   4  -2  -5      590.56      607.08     12.85 o 
   5  -2  -5        1.41        1.55      0.64 o 
   6  -2  -5       38.33       31.85      1.78 o 
  -7  -1  -5       56.02       54.14      3.83 o 
  -6  -1  -5       37.75       41.66      2.07 o 
  -5  -1  -5      201.52      204.44      4.29 o 
  -4  -1  -5      704.17      689.21     15.45 o 
  -3  -1  -5     1712.49     1652.49     36.44 o 
  -2  -1  -5     2722.60     2652.78     70.79 o 
  -1  -1  -5     1352.53     1261.58     34.83 o 
   0  -1  -5       84.99       96.96      4.05 o 
   1  -1  -5      318.99      333.62     11.40 o 
   2  -1  -5      529.39      514.95      9.77 o 
   3  -1  -5     2377.84     2438.17     50.20 o 
   4  -1  -5     1848.26     1901.15     39.06 o 
   5  -1  -5      996.69     1017.83     21.34 o 
  -7   0  -5       94.56       92.98      4.75 o 
  -6   0  -5      221.48      215.73      5.36 o 
  -5   0  -5      224.65      214.59      4.18 o 
  -4   0  -5      174.05      177.36      4.43 o 
  -3   0  -5       20.50       18.96      2.97 o 
  -2   0  -5     1853.59     1854.15     50.11 o 
  -1   0  -5     3771.29     3833.71    100.92 o 
   0   0  -5     3667.39     3745.09    116.83 o 
   1   0  -5     3028.56     2974.08     61.33 o 
   2   0  -5     4742.75     5064.53     94.12 o 
   3   0  -5       41.75       53.52      1.79 o 
   4   0  -5       97.65       92.37      2.58 o 
   5   0  -5      675.59      644.29     18.30 o 
  -7   1  -5       41.28       41.04      3.01 o 
  -6   1  -5      303.93      311.00      9.39 o 
  -5   1  -5      755.35      737.31     24.30 o 
  -4   1  -5     1351.28     1364.04     44.13 o 
  -3   1  -5      350.55      333.59      9.59 o 
  -2   1  -5        3.74        4.60      1.17 o 
  -1   1  -5        6.89        3.60      1.18 o 
   0   1  -5      875.41      862.85     18.29 o 
   1   1  -5     3151.71     3259.56     67.96 o 
   2   1  -5     1253.94     1201.79     25.11 o 
   3   1  -5     3511.61     3681.94     73.91 o 
   4   1  -5      863.50      849.74     23.86 o 
   5   1  -5      500.85      506.06     14.73 o 
  -7   2  -5       62.64       59.57      3.47 o 
  -5   2  -5       75.11       83.60      3.97 o 
  -4   2  -5      431.70      431.30     11.85 o 
  -3   2  -5     1614.04     1634.42     43.44 o 
  -2   2  -5     3473.82     3350.54     64.50 o 
  -1   2  -5     2662.34     2673.99     69.50 o 
   0   2  -5      926.03      922.75     19.48 o 
   1   2  -5      217.13      208.79      4.20 o 
   2   2  -5       36.97       30.89      1.10 o 
   3   2  -5      401.28      409.00      7.44 o 
   4   2  -5      570.83      563.09     18.57 o 
   5   2  -5      645.68      647.30     20.99 o 
  -5   3  -5      499.62      516.85     17.27 o 
  -4   3  -5      153.30      143.37      4.77 o 
  -3   3  -5      228.13      211.29     11.05 o 
  -2   3  -5     5436.43     5512.38    114.36 o 
  -1   3  -5       43.74       42.24      3.67 o 
   0   3  -5     3057.88     3172.09     49.21 o 
   1   3  -5     2077.06     2050.08     57.72 o 
   2   3  -5     1477.67     1453.70     28.16 o 
   3   3  -5      215.85      218.60      7.90 o 
   4   3  -5      496.88      511.73     17.26 o 
   5   3  -5      145.91      140.40      5.79 o 
   6   3  -5       85.75       89.75      4.49 o 
  -5   4  -5      376.74      347.54     12.02 o 
  -4   4  -5      808.61      799.35     22.14 o 
  -3   4  -5      845.58      822.36     26.22 o 
  -2   4  -5     3239.01     3455.11    105.77 o 
  -1   4  -5        1.87        1.94      0.58 o 
   0   4  -5       14.19       16.05      1.05 o 
   1   4  -5      378.19      386.96     10.21 o 
   2   4  -5     1040.96     1008.95     28.11 o 
   3   4  -5     1041.93     1040.85     33.74 o 
   4   4  -5       56.82       58.98      3.81 o 
   5   4  -5      376.76      399.66     13.73 o 
  -5   5  -5        7.24        7.49      1.32 o 
  -4   5  -5       31.63       37.17      2.48 o 
  -3   5  -5      342.81      354.52     11.97 o 
  -2   5  -5     1178.51     1149.00     22.54 o 
  -1   5  -5     1216.57     1190.27     24.93 o 
   0   5  -5     1578.35     1574.50     42.02 o 
   1   5  -5      505.44      503.61     10.18 o 
   2   5  -5       38.21       36.37      1.96 o 
   3   5  -5       21.67       16.02      1.96 o 
   4   5  -5       58.48       57.82      3.75 o 
   5   5  -5      233.17      235.36      9.22 o 
  -5   6  -5      318.74      288.70     13.14 o 
  -4   6  -5      337.56      332.65     14.89 o 
  -3   6  -5      209.91      204.84      4.82 o 
  -2   6  -5        3.42        3.08      0.75 o 
  -1   6  -5       31.33       30.23      1.48 o 
   0   6  -5      861.25      871.62     21.07 o 
   1   6  -5      355.50      345.50      9.28 o 
   2   6  -5      550.06      542.16     14.15 o 
   3   6  -5      254.38      260.20      9.80 o 
   4   6  -5       56.00       57.84      3.98 o 
   5   6  -5        0.09       -1.15      2.03 o 
  -6   7  -5       25.53       23.11      3.67 o 
  -5   7  -5       26.88       23.56      3.69 o 
  -4   7  -5      288.19      265.10     12.26 o 
  -3   7  -5      334.66      331.64      9.20 o 
  -2   7  -5      379.85      387.48      9.07 o 
  -1   7  -5      238.05      233.34      5.35 o 
   0   7  -5      320.69      314.02      8.69 o 
   1   7  -5        6.35        4.82      1.26 o 
   2   7  -5       91.32       84.79      3.46 o 
   3   7  -5      112.02      111.19      5.48 o 
   4   7  -5      182.21      198.53      8.29 o 
  -5   8  -5       32.83       30.32      3.96 o 
  -4   8  -5       46.05       41.37      2.41 o 
  -3   8  -5       18.26       17.34      1.84 o 
  -2   8  -5      100.47       98.95      3.73 o 
  -1   8  -5      238.74      241.26      7.09 o 
   0   8  -5      313.70      316.75      8.78 o 
   1   8  -5      142.99      145.39      4.88 o 
   2   8  -5       34.52       31.77      2.51 o 
   3   8  -5        1.74       -0.14      1.89 o 
  -4   9  -5      143.48      134.23      5.80 o 
  -3   9  -5       55.86       61.93      2.99 o 
  -2   9  -5       93.75       99.91      4.38 o 
  -1   9  -5       13.34       11.66      1.64 o 
   0   9  -5       19.74       22.40      2.33 o 
   1   9  -5       82.12       89.22      3.92 o 
  -1  -9  -4      108.67      111.35      3.93 o 
   0  -9  -4      281.40      285.86      7.21 o 
   1  -9  -4      359.33      352.86     11.54 o 
   2  -9  -4      419.28      415.50     12.88 o 
   3  -9  -4      153.80      151.10      5.70 o 
   4  -9  -4       16.57       12.78      1.47 o 
   5  -9  -4        1.24        2.19      0.97 o 
  -2  -8  -4      168.91      182.11      5.32 o 
  -1  -8  -4       88.94       95.72      3.94 o 
   0  -8  -4        0.43        0.22      0.99 o 
   1  -8  -4       68.60       67.32      2.32 o 
   2  -8  -4      127.33      129.44      3.62 o 
   3  -8  -4      631.69      615.20     17.88 o 
   4  -8  -4      483.09      475.65     13.89 o 
   5  -8  -4      406.76      386.72     11.41 o 
  -4  -7  -4        7.89        5.00      1.39 o 
  -3  -7  -4       81.61       84.84      3.42 o 
  -2  -7  -4      652.25      645.87     17.96 o 
  -1  -7  -4      536.28      547.49     12.24 o 
   0  -7  -4      679.59      673.33     13.60 o 
   1  -7  -4      763.11      752.24     16.39 o 
   2  -7  -4      141.90      140.05      5.59 o 
   3  -7  -4        7.50        5.55      1.35 o 
   4  -7  -4      153.99      158.78      5.26 o 
   5  -7  -4       99.54      105.07      3.61 o 
  -4  -6  -4      275.92      302.60      7.76 o 
  -3  -6  -4      257.00      274.69      7.09 o 
  -2  -6  -4       56.40       49.67      1.95 o 
  -1  -6  -4       12.05       10.26      1.04 o 
   0  -6  -4      625.33      606.78     12.01 o 
   1  -6  -4     1101.48     1099.55     24.27 o 
   2  -6  -4     1386.79     1450.74     25.76 o 
   3  -6  -4      833.25      844.95     17.70 o 
   4  -6  -4      896.06      855.67     17.80 o 
   5  -6  -4       92.50       79.97      2.80 o 
  -5  -5  -4       22.27       19.98      3.65 o 
  -4  -5  -4      357.84      363.39      8.72 o 
  -3  -5  -4      384.87      386.01     10.67 o 
  -2  -5  -4     4527.51     4615.12     92.69 o 
  -1  -5  -4      251.07      259.47      6.52 o 
   0  -5  -4      624.28      622.18     11.62 o 
   1  -5  -4        0.68        0.09      0.56 o 
   2  -5  -4      192.73      197.49      4.29 o 
   3  -5  -4     1059.24     1112.20     26.56 o 
   4  -5  -4      190.74      191.09      4.01 o 
   5  -5  -4     1177.06     1070.54     63.85 o 
  -6  -4  -4      142.45      153.57      4.67 o 
  -5  -4  -4      196.08      201.88      8.43 o 
  -4  -4  -4      161.72      156.91      4.42 o 
  -3  -4  -4       67.91       79.18      3.45 o 
  -2  -4  -4      458.32      451.19      7.59 o 
  -1  -4  -4     1946.52     1968.18     29.30 o 
   0  -4  -4     3260.38     3348.92     62.66 o 
   1  -4  -4     3381.94     3567.34     67.17 o 
   2  -4  -4     1474.73     1446.56     27.28 o 
   3  -4  -4      570.73      573.09     22.58 o 
   4  -4  -4       54.51       62.02      1.96 o 
   6  -4  -4      491.38      479.67     13.52 o 
  -6  -3  -4       60.82       65.51      2.74 o 
  -5  -3  -4      589.35      580.11     16.39 o 
  -4  -3  -4      975.11      990.82     19.68 o 
  -3  -3  -4     1225.51     1241.70     21.72 o 
  -2  -3  -4     1610.94     1599.49     27.54 o 
  -1  -3  -4      365.48      357.91      8.32 o 
   0  -3  -4      563.15      624.74     13.79 o 
   1  -3  -4     1091.10     1095.87     26.56 o 
   2  -3  -4     3799.65     3849.92     91.71 o 
   3  -3  -4     1772.06     1738.75     41.69 o 
   4  -3  -4     1318.06     1333.48     26.96 o 
   5  -3  -4      462.63      421.92     12.55 o 
   6  -3  -4       78.40       69.10      2.44 o 
  -7  -2  -4      123.39      122.09      5.86 o 
  -6  -2  -4        2.09        1.06      1.63 o 
  -5  -2  -4        1.39        1.97      0.73 o 
  -4  -2  -4      170.45      171.25      3.59 o 
  -3  -2  -4     1157.85     1197.65     20.91 o 
  -2  -2  -4     3249.60     3214.63     70.21 o 
  -1  -2  -4     2160.39     2142.72     42.35 o 
   0  -2  -4    10787.19    10894.54    349.14 o 
   1  -2  -4      375.06      364.60      9.20 o 
   2  -2  -4      162.12      151.28      8.74 o 
   3  -2  -4      127.94      140.77      8.31 o 
   4  -2  -4     1094.63     1131.96     23.08 o 
   5  -2  -4     1417.25     1430.49     30.07 o 
   6  -2  -4      697.62      681.64     19.78 o 
  -7  -1  -4      156.82      159.68      6.86 o 
  -6  -1  -4      373.36      368.95      8.59 o 
  -5  -1  -4      753.40      762.95     13.68 o 
  -4  -1  -4     1834.79     1889.59     32.13 o 
  -3  -1  -4       87.32       80.53      2.21 o 
  -2  -1  -4       88.72       82.17      2.21 o 
  -1  -1  -4     1483.73     1480.28     39.17 o 
   0  -1  -4     2469.86     2559.81     67.79 o 
   1  -1  -4     3298.17     3153.36    140.71 o 
   2  -1  -4     4233.56     4210.49     77.26 o 
   3  -1  -4      569.20      503.11     10.65 o 
   4  -1  -4      917.38      901.73     20.22 o 
   5  -1  -4        5.86        6.05      0.58 o 
   6  -1  -4      250.47      227.37      5.28 o 
  -7   0  -4        1.97        1.54      1.54 o 
  -6   0  -4       59.14       58.16      2.14 o 
  -5   0  -4      432.52      420.07      6.69 o 
  -4   0  -4     1194.85     1212.76     26.71 o 
  -3   0  -4     3043.89     2976.73     65.27 o 
  -2   0  -4     3455.72     3459.94     92.23 o 
  -1   0  -4     2812.49     2812.15     75.22 o 
   0   0  -4     1856.52     1790.02     57.08 o 
   1   0  -4      937.80      932.21     19.86 o 
   2   0  -4     1735.14     1899.14     39.19 o 
   3   0  -4     2895.41     3013.17     60.43 o 
   4   0  -4     1763.52     1770.52     36.36 o 
   5   0  -4      336.99      321.82      9.59 o 
  -8   1  -4      115.95      121.59      5.43 o 
  -7   1  -4      251.30      252.62      9.25 o 
  -6   1  -4      269.61      264.34      6.15 o 
  -5   1  -4       82.44       71.74      1.70 o 
  -4   1  -4      386.76      382.10      8.78 o 
  -3   1  -4     1035.95     1067.53     33.98 o 
  -2   1  -4      874.26      871.54     23.73 o 
  -1   1  -4     5255.33     4930.02    133.04 o 
   0   1  -4     6726.59     6849.94    143.89 o 
   1   1  -4     2771.68     2859.94     58.45 o 
   2   1  -4      137.86      113.68      2.81 o 
   3   1  -4       52.48       53.28      1.42 o 
   4   1  -4      170.79      166.25      3.35 o 
   5   1  -4      735.59      719.41     15.48 o 
  -8   2  -4      121.56      116.97      5.09 o 
  -7   2  -4       29.29       30.76      2.47 o 
  -6   2  -4      344.13      332.72      7.54 o 
  -5   2  -4      929.79      911.93     29.53 o 
  -4   2  -4      857.29      812.33     26.28 o 
  -3   2  -4     1680.19     1614.96     41.50 o 
  -2   2  -4     2392.84     2339.39     45.06 o 
  -1   2  -4        8.18        6.39      1.86 o 
   0   2  -4      796.84      831.98     17.19 o 
   1   2  -4     2753.59     2737.67     49.59 o 
   2   2  -4     3393.16     3340.80     52.15 o 
   3   2  -4     2041.17     2051.43     35.15 o 
   4   2  -4     1192.85     1221.81     25.23 o 
   5   2  -4       98.60       98.89      4.39 o 
   6   2  -4       19.26       21.56      2.57 o 
  -8   3  -4      134.07      131.31      5.25 o 
  -7   3  -4       32.41       33.93      2.39 o 
  -6   3  -4        9.49        9.47      1.43 o 
  -5   3  -4      130.73      126.83      5.12 o 
  -4   3  -4      679.83      633.14     13.82 o 
  -3   3  -4     1390.26     1336.77     27.77 o 
  -2   3  -4      596.72      612.56     12.77 o 
  -1   3  -4     2516.04     2539.84     43.24 o 
   0   3  -4     1545.40     1556.68     24.44 o 
   1   3  -4      696.52      736.66     12.09 o 
   2   3  -4      155.30      160.84      2.91 o 
   3   3  -4      959.63      977.17     31.02 o 
   4   3  -4     1111.35     1135.81     35.91 o 
   5   3  -4     1045.73     1040.61     33.96 o 
   6   3  -4      280.01      301.28     10.70 o 
  -8   4  -4      177.54      164.87      6.00 o 
  -5   4  -4      471.31      449.08     11.94 o 
  -4   4  -4      169.69      158.16      3.41 o 
  -3   4  -4       28.73       32.97      1.30 o 
  -2   4  -4      147.75      159.51      3.20 o 
  -1   4  -4     2510.36     2548.05     39.83 o 
   0   4  -4     1762.63     1743.88     33.21 o 
   1   4  -4     1339.11     1294.20     25.05 o 
   2   4  -4     1121.87     1139.10     21.98 o 
   3   4  -4      317.09      317.92     10.94 o 
   4   4  -4        1.15       -0.37      1.37 o 
   5   4  -4       85.77       75.47      4.08 o 
  -5   5  -4      228.00      216.90      7.53 o 
  -4   5  -4      908.45      901.97     29.04 o 
  -3   5  -4      955.84      916.52     18.23 o 
  -2   5  -4      205.96      195.57      4.26 o 
  -1   5  -4      119.34      118.40      2.88 o 
   0   5  -4        2.99        2.27      0.61 o 
   1   5  -4      197.47      196.81      6.47 o 
   2   5  -4      610.98      584.42     15.04 o 
   3   5  -4     1134.14     1098.23     35.75 o 
   4   5  -4      674.61      669.63     22.85 o 
   5   5  -4      206.64      213.71      8.32 o 
  -7   6  -4       83.22       74.98      5.57 o 
  -6   6  -4      195.51      183.13      9.30 o 
  -5   6  -4        6.15        2.95      1.94 o 
  -4   6  -4       44.93       44.44      2.64 o 
  -3   6  -4      213.92      206.37      4.63 o 
  -2   6  -4      724.31      697.27     14.14 o 
  -1   6  -4     1035.01     1042.03     20.44 o 
   0   6  -4      463.23      449.90     11.29 o 
   1   6  -4      253.55      241.09      6.82 o 
   2   6  -4       39.32       37.65      3.64 o 
   3   6  -4       77.75       75.59      4.22 o 
   4   6  -4      114.42      115.82      5.54 o 
   5   6  -4      144.83      151.49      6.85 o 
  -6   7  -4      199.08      193.54      9.91 o 
  -5   7  -4      150.36      147.93      7.90 o 
  -4   7  -4      130.29      126.68      4.15 o 
  -3   7  -4       32.35       36.01      1.97 o 
  -2   7  -4       31.72       33.70      2.73 o 
  -1   7  -4      150.21      151.13      3.75 o 
   0   7  -4      286.54      275.21      6.15 o 
   1   7  -4      612.57      594.24     15.34 o 
   2   7  -4      388.82      384.24     10.50 o 
   3   7  -4      389.81      392.41     13.95 o 
   4   7  -4       18.75       19.42      2.89 o 
  -5   8  -4       67.79       61.84      4.96 o 
  -4   8  -4      111.91      110.53      3.89 o 
  -3   8  -4      330.66      329.89      9.07 o 
  -2   8  -4      220.27      223.00      6.57 o 
  -1   8  -4       84.41       81.48      2.59 o 
   0   8  -4        5.97        5.13      1.53 o 
   1   8  -4        0.86        1.65      2.17 o 
   2   8  -4       53.52       54.46      2.97 o 
   3   8  -4      142.01      150.08      6.80 o 
  -5   9  -4       36.17       37.51      2.89 o 
  -4   9  -4        5.78        1.67      1.30 o 
  -3   9  -4       10.39        9.62      1.50 o 
  -2   9  -4      141.20      148.34      4.97 o 
  -1   9  -4       73.46       77.06      3.44 o 
   0   9  -4      269.65      274.43      8.15 o 
   1   9  -4      113.34      115.08      4.44 o 
  -2  10  -4       11.42       12.71      2.02 o 
  -1  -9  -3      327.83      355.12      8.70 o 
   0  -9  -3      243.64      252.03      6.58 o 
   1  -9  -3       38.62       38.59      2.86 o 
   2  -9  -3        1.03       -0.47      1.19 o 
   3  -9  -3      129.93      130.31      4.89 o 
   4  -9  -3      109.50      116.01      4.27 o 
   5  -9  -3      134.62      153.34      5.02 o 
  -3  -8  -3        4.65        5.01      1.33 o 
  -2  -8  -3       26.81       21.06      1.87 o 
  -1  -8  -3      116.92      112.98      3.62 o 
   0  -8  -3      608.03      603.37     12.17 o 
   1  -8  -3      621.74      632.87     12.74 o 
   2  -8  -3      400.43      415.10     11.43 o 
   3  -8  -3      236.21      218.32      7.07 o 
   4  -8  -3       56.52       52.26      2.51 o 
   5  -8  -3       98.48       94.69      3.37 o 
  -4  -7  -3      112.92      125.29      4.20 o 
  -3  -7  -3      538.83      574.32     12.94 o 
  -2  -7  -3      508.44      537.92     12.09 o 
  -1  -7  -3      566.44      593.49     13.17 o 
   0  -7  -3        1.95        0.30      0.72 o 
   1  -7  -3      168.23      163.72      3.89 o 
   2  -7  -3      711.36      705.66     15.02 o 
   3  -7  -3      735.68      784.16     46.81 o 
   4  -7  -3      688.85      673.46     31.70 o 
   5  -7  -3       92.58       88.48      2.99 o 
  -5  -6  -3       24.45       23.90      2.08 o 
  -4  -6  -3       13.67        9.31      1.38 o 
  -3  -6  -3      173.39      174.66      8.26 o 
  -2  -6  -3      314.86      312.60      7.38 o 
  -1  -6  -3     1061.95     1045.63     20.33 o 
   0  -6  -3     1896.22     1944.51     58.84 o 
   1  -6  -3     1009.55     1023.60     17.58 o 
   2  -6  -3      252.91      244.97      4.95 o 
   3  -6  -3       33.84       34.74      1.33 o 
   4  -6  -3       95.06       96.64      3.25 o 
   5  -6  -3     1499.13     1504.54     29.42 o 
  -5  -5  -3      420.70      446.91     10.43 o 
  -4  -5  -3      469.66      476.87     10.95 o 
  -3  -5  -3      311.05      321.08      7.61 o 
  -2  -5  -3      120.98      137.27      5.05 o 
  -1  -5  -3       58.64       60.25      2.73 o 
   0  -5  -3      890.04      889.32     13.40 o 
   1  -5  -3     1122.13     1067.18     15.96 o 
   2  -5  -3     2837.79     2977.23     46.43 o 
   3  -5  -3     1960.36     1944.79     30.25 o 
   4  -5  -3      422.97      402.01     11.33 o 
  -6  -4  -3        4.38        3.21      1.16 o 
  -5  -4  -3      115.29      113.13      3.57 o 
  -4  -4  -3      681.11      687.88     15.83 o 
  -3  -4  -3     1324.87     1309.61     20.78 o 
  -2  -4  -3      792.84      830.28     13.31 o 
  -1  -4  -3     2295.91     2353.57     36.46 o 
   0  -4  -3      752.30      771.90     13.40 o 
   1  -4  -3      141.51      157.68      3.23 o 
   2  -4  -3      319.04      328.80      7.56 o 
   3  -4  -3     1963.27     1958.99    107.44 o 
  -7  -3  -3      124.83      124.56      6.15 o 
  -6  -3  -3      609.86      647.80     14.48 o 
  -5  -3  -3      238.46      241.30      4.94 o 
  -4  -3  -3      152.32      155.11      3.39 o 
  -3  -3  -3        6.68        7.54      0.68 o 
  -2  -3  -3      984.86      998.31     17.36 o 
  -1  -3  -3     3681.22     3732.43     59.17 o 
   0  -3  -3     3451.89     3340.97     64.55 o 
   1  -3  -3     2345.79     2287.36     54.28 o 
   2  -3  -3     1286.38     1245.29     30.93 o 
   3  -3  -3      616.92      607.57     11.75 o 
   5  -3  -3      343.32      334.60      9.52 o 
   6  -3  -3      448.78      429.37     12.48 o 
  -7  -2  -3       25.97       23.80      2.94 o 
  -6  -2  -3      173.43      181.88      4.82 o 
  -5  -2  -3      703.23      703.86     12.73 o 
  -4  -2  -3     1605.73     1650.28     28.42 o 
  -3  -2  -3     1000.15      946.25     14.34 o 
  -2  -2  -3     1593.98     1682.78     29.92 o 
  -1  -2  -3      129.28      140.03      3.40 o 
   0  -2  -3     1033.39     1080.78     19.29 o 
   1  -2  -3     1103.22     1157.97     27.02 o 
   2  -2  -3     4256.82     4083.07    317.51 o 
   3  -2  -3     9232.77     9655.70    573.25 o 
   4  -2  -3     1088.10     1044.38     21.92 o 
   5  -2  -3      765.33      737.22     21.06 o 
  -7  -1  -3      174.23      171.32      7.04 o 
  -6  -1  -3      208.58      208.65      5.36 o 
  -5  -1  -3        1.52        1.98      0.60 o 
  -4  -1  -3      517.90      514.81      8.01 o 
  -3  -1  -3     1338.94     1347.86     22.81 o 
  -2  -1  -3     3078.56     3076.96     66.89 o 
  -1  -1  -3     3814.65     3694.42     73.50 o 
   0  -1  -3     4794.76     4782.35    184.76 o 
   1  -1  -3     1255.90     1164.83     77.05 o 
   2  -1  -3       28.25       31.88      1.94 o 
   3  -1  -3      320.29      305.55      6.52 o 
   4  -1  -3     2157.41     2238.75     46.35 o 
   5  -1  -3     1451.52     1409.61     29.41 o 
   6  -1  -3      983.27      963.68     27.18 o 
  -8   0  -3       35.27       43.25      3.22 o 
  -7   0  -3      352.02      359.64     12.60 o 
  -6   0  -3      621.74      638.55     11.32 o 
  -5   0  -3      732.87      721.75     11.08 o 
  -4   0  -3      512.26      489.99      8.59 o 
  -3   0  -3      182.55      171.19      4.02 o 
  -2   0  -3        4.38        4.33      0.76 o 
  -1   0  -3     1241.98     1256.73     33.88 o 
   0   0  -3     7566.03     6652.74    213.65 o 
   1   0  -3     7546.98     7401.39    156.80 o 
   2   0  -3     4277.65     4327.67     88.37 o 
   3   0  -3     4280.85     4618.41     93.13 o 
   4   0  -3      238.87      230.80      5.17 o 
   5   0  -3        0.95        2.12      0.52 o 
   6   0  -3      204.86      193.98      6.18 o 
  -8   1  -3       61.79       56.11      3.33 o 
  -7   1  -3       64.49       55.50      3.20 o 
  -6   1  -3      111.50      111.79      2.45 o 
  -5   1  -3      491.98      486.24      8.55 o 
  -4   1  -3     2245.25     2214.66     48.24 o 
  -3   1  -3     2763.56     2711.87     56.57 o 
  -2   1  -3     5809.05     5677.54    182.99 o 
  -1   1  -3     5622.47     5213.31    142.75 o 
   0   1  -3     3798.63     3992.99     84.38 o 
   1   1  -3      482.88      482.08      7.90 o 
   2   1  -3     1675.54     1702.88     29.08 o 
   3   1  -3     2521.94     2509.42     42.93 o 
   4   1  -3     1753.22     1820.00     31.29 o 
   5   1  -3     3570.56     3585.85     88.02 o 
   6   1  -3       81.15       83.31      4.02 o 
  -8   2  -3       86.39       91.15      4.13 o 
  -7   2  -3      203.99      197.89      7.16 o 
  -6   2  -3      649.99      640.35     11.28 o 
  -5   2  -3      177.19      178.89      4.09 o 
  -4   2  -3       12.43       14.04      1.36 o 
  -3   2  -3      747.32      728.62     24.42 o 
  -2   2  -3     2530.33     2385.88    109.86 o 
  -1   2  -3    11627.11    11664.37    251.37 o 
   0   2  -3     1834.42     1869.20     32.22 o 
   1   2  -3     3921.91     3973.36     62.64 o 
   2   2  -3      922.72      938.68     16.18 o 
   3   2  -3        3.23        2.01      0.44 o 
   4   2  -3      432.35      433.21      9.55 o 
   5   2  -3       30.91       30.46      1.62 o 
   6   2  -3      836.86      866.95     27.45 o 
  -8   3  -3       44.86       36.08      2.29 o 
  -7   3  -3      217.29      210.34      7.35 o 
  -6   3  -3      238.47      236.75      5.25 o 
  -5   3  -3     1084.83     1069.44     18.03 o 
  -4   3  -3     1169.84     1118.01     55.96 o 
  -3   3  -3     1254.95     1279.43     24.52 o 
  -2   3  -3      152.46      144.29      3.00 o 
  -1   3  -3     1055.83     1139.51     17.58 o 
   0   3  -3     1773.27     1827.98     32.95 o 
   1   3  -3     2838.28     2826.88     43.97 o 
   2   3  -3     3736.71     3766.77     58.15 o 
   3   3  -3     1394.42     1360.44     23.82 o 
   4   3  -3      639.96      640.12     20.93 o 
   5   3  -3      536.33      566.39     18.63 o 
   6   3  -3        4.20        0.40      1.58 o 
  -7   4  -3       96.77       89.08      3.44 o 
  -6   4  -3        0.52       -0.73      0.87 o 
  -5   4  -3        5.94        8.53      1.46 o 
  -4   4  -3      813.31      808.37     16.78 o 
  -3   4  -3     1886.43     1908.03     41.83 o 
  -2   4  -3     3722.54     3805.06     59.85 o 
  -1   4  -3     2328.39     2350.20     36.78 o 
   0   4  -3     1884.25     1902.22     30.17 o 
   1   4  -3      362.11      408.68      8.25 o 
   2   4  -3        1.44        1.38      0.70 o 
   3   4  -3      613.87      621.18     20.46 o 
   4   4  -3      797.59      812.57     25.96 o 
   5   4  -3      366.90      391.47     13.41 o 
   6   4  -3      168.97      182.20      7.33 o 
  -7   5  -3      183.41      180.50      6.08 o 
  -6   5  -3      281.25      277.39      9.16 o 
  -5   5  -3      158.42      160.61      5.60 o 
  -4   5  -3      250.10      250.10      5.59 o 
  -3   5  -3       99.37      103.69      1.74 o 
  -2   5  -3      338.90      334.93      5.81 o 
  -1   5  -3     1096.32     1096.30     21.27 o 
   0   5  -3     1763.16     1714.43     33.19 o 
   1   5  -3     3250.76     3323.92     79.19 o 
   2   5  -3      881.83      837.25     21.24 o 
   3   5  -3      233.40      229.64      8.68 o 
   4   5  -3       10.31        7.34      1.82 o 
   5   5  -3       74.47       68.24      4.03 o 
  -7   6  -3       15.12       11.49      2.59 o 
  -6   6  -3       50.74       51.99      4.21 o 
  -5   6  -3      390.77      379.24     14.58 o 
  -4   6  -3      615.24      607.56     10.11 o 
  -3   6  -3     1227.06     1264.65     20.66 o 
  -2   6  -3      469.73      461.55      7.89 o 
  -1   6  -3      112.90      117.24      2.91 o 
   0   6  -3        6.62        7.44      1.54 o 
   1   6  -3      722.00      712.40     14.50 o 
   2   6  -3      492.45      502.70     13.53 o 
   3   6  -3      407.39      413.44     14.55 o 
   4   6  -3      310.81      319.50     11.77 o 
   5   6  -3      180.71      189.44      7.92 o 
  -7   7  -3       48.37       54.70      4.93 o 
  -6   7  -3       12.20       12.27      2.62 o 
  -5   7  -3        3.28        1.37      1.94 o 
  -4   7  -3        9.18        8.80      0.80 o 
  -3   7  -3      693.22      694.43     11.54 o 
  -2   7  -3      460.28      468.37      8.11 o 
  -1   7  -3     1160.68     1146.50     22.47 o 
   0   7  -3      610.56      617.55     12.44 o 
   1   7  -3      339.29      325.56      8.89 o 
   2   7  -3        9.40        7.57      2.31 o 
   3   7  -3        0.25       -1.53      1.73 o 
   4   7  -3      135.54      132.96      6.38 o 
  -6   8  -3      114.33      122.83      7.41 o 
  -5   8  -3      205.80      202.05      5.89 o 
  -4   8  -3      146.11      147.64      3.53 o 
  -3   8  -3      211.78      214.67      4.79 o 
  -2   8  -3       21.21       17.76      1.37 o 
  -1   8  -3      107.66      105.33      2.97 o 
   0   8  -3      258.95      266.95      7.65 o 
   1   8  -3      356.24      354.98      9.90 o 
   2   8  -3      328.39      346.98     12.54 o 
   3   8  -3       43.01       45.92      3.67 o 
  -5   9  -3       39.27       37.84      2.77 o 
  -4   9  -3      133.98      144.61      3.58 o 
  -3   9  -3      160.13      168.27      5.07 o 
  -2   9  -3      229.23      240.64      7.50 o 
  -1   9  -3      387.08      412.25     11.13 o 
   0   9  -3       29.72       32.51      2.48 o 
   1   9  -3       14.51       12.38      1.79 o 
   2   9  -3       58.38       59.29      4.20 o 
  -3  10  -3       17.03       17.97      2.63 o 
  -2  10  -3       17.54       15.98      2.35 o 
  -1  10  -3      216.91      219.11      7.04 o 
   1 -10  -2      121.42      136.49     15.13 o 
   2 -10  -2       67.36       67.45      3.57 o 
   3 -10  -2       30.14       26.07      2.37 o 
  -1  -9  -2        2.54       -1.75      1.16 o 
   0  -9  -2       36.22       23.77      2.13 o 
   1  -9  -2      225.44      226.60      5.30 o 
   2  -9  -2      419.76      421.20     12.80 o 
   3  -9  -2      487.53      504.09     14.75 o 
   4  -9  -2      200.26      204.12      6.58 o 
   5  -9  -2       41.36       37.31      2.03 o 
  -3  -8  -2      216.42      220.08      6.07 o 
  -2  -8  -2      376.91      393.70     14.68 o 
  -1  -8  -2       89.09       96.90      3.28 o 
   0  -8  -2      417.49      418.17      8.73 o 
   1  -8  -2       94.79       91.23      2.69 o 
   2  -8  -2       17.23       14.00      1.47 o 
   3  -8  -2      106.67      103.49      3.92 o 
   4  -8  -2      290.55      297.74      8.99 o 
   5  -8  -2      678.67      691.27     19.09 o 
  -4  -7  -2       97.74       97.27      3.62 o 
  -3  -7  -2        2.01       -0.73      1.10 o 
  -2  -7  -2        2.80       -1.33      1.03 o 
  -1  -7  -2     1557.27     1563.27     32.06 o 
   0  -7  -2      338.41      320.98      6.90 o 
   1  -7  -2     1226.47     1188.26     22.95 o 
   2  -7  -2      855.98      846.85     17.72 o 
   3  -7  -2      425.58      408.12     11.88 o 
   4  -7  -2        5.12        0.89      0.79 o 
   5  -7  -2       76.36       69.48      2.35 o 
  -5  -6  -2      158.23      169.81      5.08 o 
  -4  -6  -2      469.39      483.22     11.00 o 
  -3  -6  -2      875.88      890.33     19.22 o 
  -2  -6  -2      530.92      548.03     11.99 o 
  -1  -6  -2       43.00       41.96      2.83 o 
   0  -6  -2        1.64        1.46      0.96 o 
   1  -6  -2      269.21      279.33     11.67 o 
   2  -6  -2     1110.87     1133.25     17.81 o 
   3  -6  -2     1213.10     1244.03     19.53 o 
   4  -6  -2     1289.00     1271.20     34.90 o 
  -6  -5  -2       72.02       68.61      2.97 o 
  -5  -5  -2      111.22      114.12      4.82 o 
  -4  -5  -2       47.01       36.20      2.16 o 
  -3  -5  -2      335.12      330.45      9.83 o 
  -2  -5  -2     1408.61     1413.52     25.64 o 
  -1  -5  -2     3225.63     3239.86     50.30 o 
   0  -5  -2     2944.12     2999.77     43.99 o 
   1  -5  -2      412.83      375.45      5.86 o 
   2  -5  -2      522.96      508.54      8.18 o 
   3  -5  -2       95.32       98.04      2.52 o 
   4  -5  -2      371.65      377.98     10.65 o 
  -6  -4  -2      296.84      304.61      7.61 o 
  -5  -4  -2      247.41      268.25     11.30 o 
  -4  -4  -2      797.68      805.37     31.88 o 
  -3  -4  -2      374.65      372.36      6.32 o 
  -2  -4  -2      144.40      148.51      2.89 o 
  -1  -4  -2      766.96      783.31     12.50 o 
   0  -4  -2      605.49      586.04      9.35 o 
   1  -4  -2    10106.66    10232.51    151.56 o 
   2  -4  -2     2046.32     2001.31     62.39 o 
   3  -4  -2     2561.23     2566.53     40.95 o 
   4  -4  -2     1112.83     1132.30     22.41 o 
  -7  -3  -2       16.02       11.15      2.23 o 
  -6  -3  -2        0.98       -0.62      0.93 o 
  -5  -3  -2      123.25      115.69      2.82 o 
  -4  -3  -2      737.63      765.09     13.64 o 
  -3  -3  -2     4434.40     4562.26     77.88 o 
  -2  -3  -2     2147.56     2135.73     40.96 o 
  -1  -3  -2     3146.91     3199.71     48.91 o 
   0  -3  -2     1008.15     1005.12     13.97 o 
   1  -3  -2        0.45       -0.37      0.25 o 
   2  -3  -2      530.12      525.60     15.76 o 
   4  -3  -2     1701.04     1660.18     45.81 o 
  -7  -2  -2      306.04      309.37     11.43 o 
  -6  -2  -2      308.57      312.88      7.39 o 
  -5  -2  -2      402.76      390.58      7.34 o 
  -4  -2  -2       79.15       77.03      1.93 o 
  -3  -2  -2      302.69      337.50      5.33 o 
  -2  -2  -2     1454.88     1483.77     22.10 o 
  -1  -2  -2     4195.24     4237.92     76.01 o 
   0  -2  -2     5826.43     5605.41    117.57 o 
   1  -2  -2    14485.61    15091.52    391.58 o 
   2  -2  -2     2437.37     2502.86     59.46 o 
  -7  -1  -2       20.61       19.51      2.50 o 
  -6  -1  -2      429.52      414.32      7.77 o 
  -5  -1  -2     1137.24     1156.03     20.17 o 
  -4  -1  -2     1324.08     1299.54     19.57 o 
  -3  -1  -2     8102.64     8628.89    127.93 o 
  -2  -1  -2      148.93      139.57      3.29 o 
  -1  -1  -2      644.85      652.27     14.52 o 
   0  -1  -2     2218.31     2271.78     93.67 o 
   1  -1  -2     4407.29     4089.88    576.56 o 
   2  -1  -2     5409.23     5576.91    281.08 o 
   3  -1  -2      940.35      835.24     17.27 o 
   4  -1  -2     2791.32     2793.26     57.75 o 
   5  -1  -2      622.44      593.53     16.82 o 
   6  -1  -2      172.88      162.57      5.00 o 
  -8   0  -2      112.90      116.98      5.18 o 
  -7   0  -2       11.91       11.98      1.65 o 
  -6   0  -2      134.68      131.26      2.83 o 
  -5   0  -2        5.09        4.04      0.45 o 
  -4   0  -2      770.20      789.61     12.02 o 
  -3   0  -2     1529.84     1540.37     26.20 o 
  -2   0  -2     9153.08     8815.67    192.51 o 
   0   0  -2     4802.65     4185.32    125.49 o 
   1   0  -2     1340.68     1456.58     35.75 o 
   2   0  -2      207.72      206.47      4.48 o 
   3   0  -2     1537.17     1646.52     28.35 o 
   4   0  -2     1002.07      963.31     16.97 o 
   5   0  -2     1961.99     1956.47     40.52 o 
   6   0  -2      102.68      104.77      3.68 o 
  -8   1  -2      147.70      137.81      5.61 o 
  -7   1  -2      187.07      180.03      6.78 o 
  -6   1  -2      784.22      760.95     11.70 o 
  -5   1  -2     1191.82     1187.96     17.96 o 
  -4   1  -2      996.97     1001.88     17.19 o 
  -3   1  -2      163.26      163.35      3.76 o 
  -1   1  -2     1234.90     1203.43     46.76 o 
   0   1  -2     4729.39     4903.22     87.20 o 
   1   1  -2    10998.46    10598.55    285.55 o 
   2   1  -2     5511.88     5526.60    107.43 o 
   3   1  -2     2462.28     2534.73     43.19 o 
   4   1  -2       26.00       22.87      1.34 o 
   5   1  -2       27.96       25.40      1.38 o 
   6   1  -2      250.33      248.74      8.63 o 
  -8   2  -2       86.61       80.73      3.71 o 
  -7   2  -2      179.02      169.75      6.20 o 
  -6   2  -2       24.92       20.37      0.75 o 
  -5   2  -2      810.98      790.14     13.55 o 
  -4   2  -2     1994.56     1961.78     33.62 o 
  -3   2  -2     3736.37     3439.63    149.86 o 
  -2   2  -2      786.66      739.20     40.30 o 
   0   2  -2      950.63     1017.59     18.47 o 
   1   2  -2      259.50      269.72      4.49 o 
   2   2  -2     2307.52     2381.23     40.63 o 
   3   2  -2     2175.56     2139.45     37.25 o 
   4   2  -2     2311.20     2294.33     39.61 o 
   5   2  -2      393.33      384.88      9.03 o 
   6   2  -2      178.24      180.20      6.96 o 
  -8   3  -2      199.70      191.49      6.73 o 
  -7   3  -2      454.79      433.02     14.11 o 
  -6   3  -2      265.41      261.02      4.92 o 
  -5   3  -2       18.07       15.42      0.60 o 
  -3   3  -2      719.21      718.47     12.56 o 
  -2   3  -2     3815.42     3776.75     60.66 o 
  -1   3  -2     1169.16     1120.81     15.62 o 
   0   3  -2     4217.28     4126.09     78.33 o 
   1   3  -2     3677.77     3644.65     57.33 o 
   2   3  -2      984.51     1024.77     17.79 o 
   3   3  -2       68.51       66.62      2.09 o 
   4   3  -2      320.23      303.94     10.51 o 
   5   3  -2     1038.82     1066.21     34.11 o 
   6   3  -2      427.42      439.87     15.07 o 
  -7   4  -2       91.04       85.52      3.13 o 
  -6   4  -2      588.91      559.46     12.77 o 
  -5   4  -2     1369.26     1365.42     43.50 o 
  -4   4  -2     1517.16     1504.84     26.06 o 
  -3   4  -2      986.84      993.94     14.01 o 
  -2   4  -2      212.33      215.61      3.24 o 
  -1   4  -2        2.91        3.75      1.15 o 
   0   4  -2     1268.73     1286.48     17.97 o 
   1   4  -2     1204.19     1165.90     18.34 o 
   2   4  -2     2399.83     2401.84     75.79 o 
   3   4  -2     1572.85     1615.64     51.35 o 
   4   4  -2      339.08      352.10     12.20 o 
   5   4  -2       55.16       54.08      3.50 o 
   6   4  -2        2.24       -1.53      1.40 o 
  -8   5  -2      107.46      112.25      6.80 o 
  -7   5  -2       42.92       44.07      4.13 o 
  -6   5  -2       18.42       14.72      2.61 o 
  -5   5  -2      445.32      424.31      8.31 o 
  -4   5  -2      435.80      426.69      6.11 o 
  -3   5  -2     1016.17     1007.43     14.19 o 
  -2   5  -2     2164.58     2118.68     29.84 o 
  -1   5  -2     2188.41     2149.76     35.07 o 
   0   5  -2      384.07      358.52      6.47 o 
   1   5  -2      282.50      295.10      6.20 o 
   2   5  -2      275.85      284.92     10.13 o 
   3   5  -2      496.03      488.41     16.74 o 
   4   5  -2      736.56      725.00     24.46 o 
   5   5  -2      361.92      380.60     13.46 o 
  -7   6  -2      194.19      190.63      9.39 o 
  -6   6  -2      297.79      303.64     13.38 o 
  -5   6  -2      442.48      455.52      8.92 o 
  -4   6  -2      127.40      125.54      2.80 o 
  -3   6  -2       17.36       18.04      1.08 o 
  -2   6  -2      346.60      334.20      5.82 o 
  -1   6  -2      980.65      981.21     16.26 o 
   0   6  -2     1373.36     1365.61     22.39 o 
   1   6  -2      646.53      625.87     12.64 o 
   2   6  -2      598.30      596.80     20.24 o 
   3   6  -2      176.02      184.47      7.20 o 
   4   6  -2       19.87       14.33      2.17 o 
   5   6  -2       21.86       19.00      2.92 o 
  -7   7  -2       12.43        9.66      2.72 o 
  -6   7  -2      120.18      115.52      6.61 o 
  -5   7  -2      358.38      350.37      7.32 o 
  -4   7  -2      515.80      515.24      9.21 o 
  -3   7  -2      299.83      309.54      5.47 o 
  -2   7  -2      380.55      367.50      6.47 o 
  -1   7  -2       51.24       52.51      1.89 o 
   0   7  -2        3.19        2.91      0.77 o 
   1   7  -2      274.79      284.40      7.88 o 
   2   7  -2      546.94      548.24     18.77 o 
   3   7  -2      555.32      591.55     19.72 o 
   4   7  -2      323.62      333.37     12.49 o 
  -6   8  -2       73.60       73.29      5.27 o 
  -5   8  -2        0.18        2.32      0.93 o 
  -4   8  -2       87.40       86.60      2.41 o 
  -3   8  -2      120.04      123.04      3.10 o 
  -2   8  -2      559.33      555.20      9.57 o 
  -1   8  -2      379.08      371.92      6.68 o 
   0   8  -2      133.77      127.35      3.35 o 
   1   8  -2      204.38      205.05      6.28 o 
   2   8  -2        4.53        2.08      2.09 o 
   3   8  -2       32.53       27.32      3.49 o 
  -5   9  -2      183.77      198.01      5.95 o 
  -4   9  -2      109.97      119.38      3.15 o 
  -3   9  -2       19.05       23.85      1.57 o 
  -2   9  -2        8.06        8.07      1.07 o 
  -1   9  -2       56.76       60.32      2.25 o 
   0   9  -2      202.41      216.60      6.62 o 
   1   9  -2      204.06      208.77      6.58 o 
   2   9  -2      165.84      181.86      7.97 o 
  -3  10  -2      131.48      145.01      4.27 o 
  -2  10  -2      162.60      173.29      5.03 o 
  -1  10  -2        1.30        3.06      1.88 o 
   0  10  -2        3.45        2.03      1.89 o 
   1 -10  -1        6.71       -1.04      1.23 o 
   2 -10  -1       63.00       63.02      3.42 o 
   3 -10  -1       78.66       82.72      3.74 o 
  -2  -9  -1      172.54      170.96      5.11 o 
  -1  -9  -1      374.57      380.19      9.08 o 
   0  -9  -1      600.71      618.15     13.62 o 
   1  -9  -1      298.29      300.28      6.70 o 
   2  -9  -1      159.77      156.48      5.68 o 
   4  -9  -1        4.99        1.84      1.05 o 
   5  -9  -1       90.78       96.86      3.53 o 
  -3  -8  -1      183.69      196.18      5.58 o 
  -2  -8  -1       71.88       72.62      3.07 o 
  -1  -8  -1       13.85        9.88      1.24 o 
   0  -8  -1      128.61      121.92      3.31 o 
   1  -8  -1      623.28      610.93     12.40 o 
   2  -8  -1      559.05      557.37     13.45 o 
   3  -8  -1      608.68      602.62     12.95 o 
   4  -8  -1      192.46      183.86      5.82 o 
   5  -8  -1      179.33      167.53      5.09 o 
  -4  -7  -1      105.69      106.76      3.80 o 
  -3  -7  -1      409.66      416.76      9.71 o 
  -2  -7  -1      505.88      528.65     11.73 o 
  -1  -7  -1     1840.79     1913.82     39.21 o 
   0  -7  -1      487.97      496.21     10.07 o 
   1  -7  -1      134.96      122.21      3.10 o 
   2  -7  -1        5.06        2.75      0.75 o 
   3  -7  -1      310.69      307.85      9.32 o 
   4  -7  -1      755.55      770.27     21.53 o 
  -5  -6  -1      167.22      171.36      5.00 o 
  -4  -6  -1       83.31       86.36      3.17 o 
  -3  -6  -1       13.78        6.62      1.28 o 
  -2  -6  -1      328.12      303.00      7.12 o 
  -1  -6  -1       17.54       14.25      1.28 o 
   0  -6  -1     2378.99     2405.87     43.44 o 
   1  -6  -1     1907.59     1924.12     28.50 o 
   2  -6  -1     2020.11     2071.72     32.34 o 
   3  -6  -1      522.85      515.46      8.30 o 
   4  -6  -1       24.73       13.39      1.12 o 
  -6  -5  -1       57.60       56.35      2.69 o 
  -5  -5  -1      481.06      491.49     11.26 o 
  -4  -5  -1      734.57      737.82     16.04 o 
  -3  -5  -1     1059.14     1084.93     22.25 o 
  -2  -5  -1     1587.32     1636.66     29.82 o 
  -1  -5  -1      491.94      491.11      8.07 o 
   0  -5  -1        2.04        1.95      1.32 o 
   1  -5  -1      398.08      387.09      6.03 o 
   2  -5  -1     1137.77     1093.44     17.13 o 
   3  -5  -1     1785.35     1832.10     31.80 o 
   4  -5  -1     1355.31     1369.51     37.32 o 
  -6  -4  -1      206.76      199.46      5.39 o 
  -5  -4  -1        5.13        7.51      1.50 o 
  -4  -4  -1       28.47       29.23      1.50 o 
  -3  -4  -1      688.07      690.03     11.19 o 
  -2  -4  -1     1948.07     1920.50     30.17 o 
  -1  -4  -1     3003.24     3133.79     48.69 o 
   0  -4  -1     2592.54     2634.02     35.92 o 
   1  -4  -1     2202.93     2239.97     29.77 o 
   2  -4  -1      660.85      654.65     12.02 o 
   3  -4  -1        5.58        5.99      0.67 o 
  -7  -3  -1      114.82      116.75      5.63 o 
  -6  -3  -1      371.16      391.27      9.06 o 
  -5  -3  -1     1415.47     1400.56     24.60 o 
  -4  -3  -1     1136.46     1150.25     20.06 o 
  -3  -3  -1      504.00      513.52      8.40 o 
  -2  -3  -1      336.70      354.20      5.88 o 
  -1  -3  -1      428.87      443.91      6.39 o 
   0  -3  -1     3315.62     3256.94     51.15 o 
   1  -3  -1     2624.58     2576.49     37.37 o 
   2  -3  -1     5347.20     5443.15     86.22 o 
  -7  -2  -1       25.10       20.02      2.63 o 
  -6  -2  -1       19.67       16.16      1.42 o 
  -5  -2  -1      458.78      455.13      8.44 o 
  -4  -2  -1      956.04      982.39     17.17 o 
  -3  -2  -1     1633.71     1540.51     23.01 o 
  -2  -2  -1     4387.44     4376.79     67.94 o 
  -1  -2  -1     6684.74     6693.67    247.06 o 
   0  -2  -1     2008.77     2107.31     31.37 o 
   1  -2  -1       83.25       88.28      3.71 o 
  -7  -1  -1      520.40      507.99     17.20 o 
  -6  -1  -1      647.46      641.52     11.67 o 
  -5  -1  -1      578.74      580.52     10.43 o 
  -4  -1  -1      183.92      175.18      2.98 o 
  -3  -1  -1      239.10      244.46      3.94 o 
  -2  -1  -1     2208.34     2258.85     33.79 o 
  -1  -1  -1     7209.08     7442.16    215.89 o 
   0  -1  -1       59.89       87.13      2.25 o 
   2  -1  -1     4619.62     3798.04    124.76 o 
   3  -1  -1      277.79      286.34      8.18 o 
   4  -1  -1       25.04       24.28      1.05 o 
   5  -1  -1      414.20      420.69     11.92 o 
  -8   0  -1        0.67       -1.06      1.35 o 
  -7   0  -1       63.72       61.18      3.31 o 
  -6   0  -1      451.22      449.49      8.13 o 
  -5   0  -1     1949.05     1961.21     29.33 o 
  -4   0  -1     2593.15     2612.15     38.74 o 
  -3   0  -1     1372.67     1344.83     20.19 o 
  -2   0  -1     1854.88     1859.25     31.66 o 
  -1   0  -1       24.50       18.08      0.76 o 
   0   0  -1      416.28      361.33     12.51 o 
   1   0  -1     1885.86     2083.20     43.36 o 
   2   0  -1     7983.33     8303.62    220.11 o 
   3   0  -1     5845.34     6092.93    123.95 o 
   4   0  -1     2343.05     2343.14     47.74 o 
   5   0  -1      456.75      453.63     12.75 o 
   6   0  -1      109.94      105.67      4.19 o 
  -8   1  -1      111.30      113.88      4.79 o 
  -7   1  -1     1055.28     1033.98     33.07 o 
  -6   1  -1        9.88        9.20      1.31 o 
  -5   1  -1        2.81        2.59      0.77 o 
  -4   1  -1      803.83      805.15     12.24 o 
  -3   1  -1     3171.44     3149.00     66.07 o 
  -2   1  -1     6671.38     6228.96    204.21 o 
  -1   1  -1     3233.50     3040.75    341.44 o 
   0   1  -1      674.77      713.06     13.28 o 
   1   1  -1      662.79      695.40     12.12 o 
   2   1  -1       40.83       37.84      0.95 o 
   3   1  -1     1284.36     1343.59     23.25 o 
   4   1  -1     1223.89     1239.64     21.47 o 
   5   1  -1     1007.01      987.69     20.50 o 
   6   1  -1     2351.93     2504.30     75.49 o 
  -8   2  -1       99.48       95.29      4.03 o 
  -7   2  -1      179.75      173.75      6.19 o 
  -6   2  -1      934.92      936.01     14.11 o 
  -5   2  -1     1275.99     1253.31     21.73 o 
  -4   2  -1     2006.45     2019.79     42.65 o 
  -3   2  -1      261.27      265.94      4.79 o 
  -2   2  -1      471.74      494.01      7.87 o 
  -1   2  -1     8043.68     7824.61    295.95 o 
   0   2  -1     5565.57     5307.98    129.09 o 
   1   2  -1     9464.18     9311.73    183.19 o 
   2   2  -1      542.17      466.46      8.26 o 
   3   2  -1     2330.63     2437.59     41.68 o 
   4   2  -1      263.63      262.80      5.77 o 
   5   2  -1       24.99       20.20      1.38 o 
   6   2  -1       96.85       91.51      4.12 o 
  -8   3  -1       20.25       19.13      1.68 o 
  -7   3  -1       68.86       64.23      2.72 o 
  -6   3  -1      145.67      130.65      3.21 o 
  -5   3  -1      716.52      698.81     15.98 o 
  -4   3  -1     1493.96     1445.06     44.04 o 
  -3   3  -1     4237.01     4214.93     78.10 o 
  -2   3  -1     1835.91     1861.45     26.56 o 
  -1   3  -1      540.04      524.16      7.44 o 
   0   3  -1       82.56       78.31      1.33 o 
   1   3  -1      446.76      438.56      7.11 o 
   2   3  -1     3109.07     3248.27     55.44 o 
   3   3  -1     2366.58     2344.54     40.33 o 
   4   3  -1     1847.78     1946.59     59.68 o 
   5   3  -1      670.47      689.16     22.02 o 
   6   3  -1      216.36      217.37      8.19 o 
  -6   4  -1      179.17      171.31      5.65 o 
  -5   4  -1      508.39      505.52     15.59 o 
  -4   4  -1       73.50       69.85      1.36 o 
  -3   4  -1      389.58      368.72      5.34 o 
  -2   4  -1     2861.98     2878.86     40.36 o 
  -1   4  -1     4109.65     4071.68     56.97 o 
   0   4  -1     4411.33     4345.91     60.48 o 
   1   4  -1     2480.27     2468.21     34.37 o 
   2   4  -1       14.53        2.78      0.74 o 
   4   4  -1       76.27       74.70      3.83 o 
   5   4  -1      396.29      427.01     14.73 o 
   6   4  -1      337.13      347.73     12.55 o 
  -8   5  -1        7.90        7.72      2.35 o 
  -7   5  -1      137.85      135.10      7.13 o 
  -6   5  -1      466.94      452.47     11.10 o 
  -5   5  -1      485.84      461.92      9.05 o 
  -4   5  -1     1004.86     1029.94     16.82 o 
  -3   5  -1      989.17      996.21     14.11 o 
  -2   5  -1       95.86       99.60      1.69 o 
  -1   5  -1       10.11        9.06      1.05 o 
   0   5  -1     1394.15     1389.15     22.64 o 
   1   5  -1     2037.24     2043.04     33.31 o 
   2   5  -1     2035.95     2080.82     46.42 o 
   3   5  -1     1042.99     1063.38     34.12 o 
   4   5  -1      704.90      694.23     22.99 o 
   5   5  -1       18.45       17.20      2.39 o 
  -7   6  -1       69.73       70.62      5.01 o 
  -6   6  -1        9.05        9.49      1.16 o 
  -5   6  -1       43.17       42.43      1.09 o 
  -4   6  -1      763.49      756.23     12.48 o 
  -3   6  -1     1288.96     1291.98     21.41 o 
  -2   6  -1     2496.48     2552.30     41.15 o 
  -1   6  -1      687.38      681.82     13.61 o 
   0   6  -1      303.75      303.55      5.46 o 
   1   6  -1       18.49       14.93      0.95 o 
   2   6  -1      106.66      105.19      4.88 o 
   3   6  -1      475.39      460.42     16.20 o 
   4   6  -1      186.47      204.31      8.15 o 
   5   6  -1      418.14      423.21     15.17 o 
  -7   7  -1       78.15       78.73      5.30 o 
  -6   7  -1      196.18      211.50     10.11 o 
  -5   7  -1      158.55      167.38      3.71 o 
  -4   7  -1       86.66       82.84      1.86 o 
  -3   7  -1       28.92       24.40      1.17 o 
  -2   7  -1      231.46      225.39      4.17 o 
  -1   7  -1      845.32      848.64     14.04 o 
   0   7  -1     1661.56     1674.27     27.29 o 
   1   7  -1     1009.47      987.96     19.32 o 
   2   7  -1      294.15      277.25     10.38 o 
   3   7  -1       79.26       77.13      4.48 o 
  -6   8  -1       13.75        9.29      2.68 o 
  -5   8  -1      279.33      299.66      6.27 o 
  -4   8  -1      339.61      352.83      7.27 o 
  -3   8  -1      575.11      576.27     11.43 o 
  -2   8  -1      210.87      210.63      4.09 o 
  -1   8  -1      153.26      153.85      3.24 o 
   0   8  -1      368.55      358.17      7.67 o 
   1   8  -1       55.21       64.65      2.46 o 
   2   8  -1      393.83      412.23     14.80 o 
   3   8  -1      220.25      233.23      9.54 o 
  -5   9  -1        9.34        9.23      1.06 o 
  -4   9  -1       38.19       34.67      1.65 o 
  -3   9  -1      200.66      210.39      4.84 o 
  -2   9  -1      314.56      322.90      6.97 o 
  -1   9  -1      295.44      303.29      6.65 o 
   0   9  -1      803.07      800.89     16.19 o 
   1   9  -1       24.58       23.97      1.78 o 
   2   9  -1        5.10        6.83      2.30 o 
  -4  10  -1       43.40       46.04      2.25 o 
  -3  10  -1       11.50       11.66      1.35 o 
  -2  10  -1        0.10        2.53      1.54 o 
  -1  10  -1       38.45       43.12      2.12 o 
   0  10  -1      123.03      127.50      4.24 o 
   0 -10   0       26.64       34.43      2.97 o 
   1 -10   0      206.50      223.10      9.63 o 
   2 -10   0      220.19      229.19      7.87 o 
   3 -10   0       75.05       73.20      3.43 o 
   4 -10   0       45.43       45.29      2.63 o 
  -2  -9   0      173.70      188.25      5.91 o 
  -1  -9   0      215.67      219.64      8.28 o 
   1  -9   0        3.12       -1.38      0.92 o 
   2  -9   0      141.86      140.56      5.19 o 
   3  -9   0      291.34      305.47      9.35 o 
   4  -9   0      305.92      329.30      9.96 o 
   5  -9   0      124.28      134.09      4.32 o 
  -3  -8   0       73.14       65.33      2.90 o 
  -2  -8   0      238.87      232.48      6.05 o 
  -1  -8   0      401.36      406.79     10.27 o 
   0  -8   0      174.68      177.55      4.27 o 
   1  -8   0      542.16      542.96     10.95 o 
   2  -8   0      237.84      234.96      5.55 o 
   3  -8   0       18.53        9.60      1.06 o 
   4  -8   0       40.62       39.91      2.07 o 
   5  -8   0      129.80      129.82      4.15 o 
  -4  -7   0      387.53      395.00      9.51 o 
  -3  -7   0      246.28      257.75      9.06 o 
  -2  -7   0       96.99       90.64      3.07 o 
  -1  -7   0       16.11        8.83      1.21 o 
   0  -7   0      419.03      414.72      9.25 o 
   1  -7   0      773.06      755.21     14.94 o 
   2  -7   0      615.27      609.82     13.14 o 
   3  -7   0     1006.64     1002.03     21.03 o 
   4  -7   0      446.27      435.04     12.19 o 
  -5  -6   0       22.72       17.04      1.76 o 
  -4  -6   0       96.35      102.40      6.22 o 
  -3  -6   0      707.62      698.44     15.31 o 
  -2  -6   0     1082.82     1113.44     20.42 o 
  -1  -6   0     1240.60     1234.89     31.24 o 
   0  -6   0      363.09      366.53      7.16 o 
   1  -6   0      317.38      310.83      5.02 o 
   2  -6   0      602.12      643.66     10.35 o 
   3  -6   0      223.47      220.47      4.09 o 
   4  -6   0      835.90      875.20     23.80 o 
  -6  -5   0      172.65      180.96      7.10 o 
  -5  -5   0      399.12      410.69      9.57 o 
  -4  -5   0      255.02      256.81      8.71 o 
  -3  -5   0       52.24       44.93      2.13 o 
  -2  -5   0      668.94      671.96     10.92 o 
  -1  -5   0     1305.57     1270.83     20.04 o 
   0  -5   0     2848.72     2886.98     44.23 o 
   1  -5   0     2993.20     2999.80     44.10 o 
   2  -5   0     1130.77     1088.78     15.19 o 
   3  -5   0      587.12      576.75     10.37 o 
  -6  -4   0      193.94      201.10      5.42 o 
  -5  -4   0      234.26      244.16      5.65 o 
  -4  -4   0     1278.72     1291.40     20.65 o 
  -3  -4   0     1436.33     1472.81     23.20 o 
  -2  -4   0      595.68      556.54      9.10 o 
  -1  -4   0      573.03      585.24      9.26 o 
   0  -4   0        2.57        3.03      0.51 o 
   1  -4   0      776.82      783.21     10.59 o 
   2  -4   0     4719.54     4898.72     75.93 o 
   3  -4   0     3081.29     3115.94     85.13 o 
  -7  -3   0      263.92      265.85     10.22 o 
  -6  -3   0      212.09      214.28      5.79 o 
  -5  -3   0       15.37        8.59      0.96 o 
  -4  -3   0      117.54      110.66      3.41 o 
  -3  -3   0      524.43      489.10      7.97 o 
  -2  -3   0     7939.17     8341.70    135.96 o 
  -1  -3   0     2704.35     2632.74     40.46 o 
   0  -3   0     5443.01     5242.12     98.18 o 
   1  -3   0     2692.08     2623.31     35.76 o 
   2  -3   0       38.62       38.26      1.02 o 
  -7  -2   0      165.23      168.59      6.94 o 
  -6  -2   0      353.18      359.67      8.29 o 
  -5  -2   0      986.71      989.11     17.47 o 
  -4  -2   0     1783.86     1830.60     31.91 o 
  -3  -2   0      617.74      622.32      9.51 o 
  -2  -2   0        0.20       -0.40      0.27 o 
  -1  -2   0     1899.77     1908.93     30.97 o 
   0  -2   0    11224.51     9967.82    839.08 o 
   1  -2   0     4830.92     4903.13     77.74 o 
  -8  -1   0      117.63      110.12      5.20 o 
  -7  -1   0        5.48        1.25      1.42 o 
  -6  -1   0       56.11       47.85      1.67 o 
  -5  -1   0      532.83      535.63      9.65 o 
  -4  -1   0     2320.20     2305.77     34.45 o 
  -3  -1   0     4571.58     4538.51     68.76 o 
  -2  -1   0     6090.82     6212.93    121.50 o 
  -1  -1   0     6128.66     6189.33    191.73 o 
   0  -1   0       12.67        3.54      0.96 o 
   4  -1   0     2556.64     2498.56     81.56 o 
  -8   0   0      131.62      129.56      5.49 o 
  -7   0   0      500.66      487.42     16.29 o 
  -6   0   0       62.70       60.14      1.61 o 
  -5   0   0      924.89      907.23     15.82 o 
  -4   0   0       49.83       50.72      1.08 o 
  -3   0   0      109.16      101.92      2.36 o 
  -2   0   0     3644.55     3658.24     64.93 o 
  -1   0   0      458.20      532.94     10.15 o 
   1   0   0      458.19      552.82     12.10 o 
   2   0   0     3644.76     3815.06    102.20 o 
   3   0   0      109.19      102.32      3.11 o 
   6   0   0       62.77       64.64      2.83 o 
  -8   1   0        3.98        2.35      1.34 o 
  -7   1   0      126.87      118.05      4.68 o 
  -6   1   0      704.95      674.60     11.85 o 
  -5   1   0     1067.04     1076.85     18.61 o 
  -4   1   0     2556.45     2509.55     43.53 o 
  -3   1   0     2960.20     3017.74     53.26 o 
  -2   1   0     2623.39     2699.14     64.03 o 
   0   1   0       12.66        5.19      0.63 o 
   1   1   0     6128.96     6385.41    122.72 o 
   2   1   0     6090.57     6239.00    131.59 o 
   3   1   0     4571.33     4603.51     78.97 o 
   4   1   0     2320.51     2307.85     47.33 o 
   5   1   0      532.75      549.35     17.56 o 
   6   1   0       56.11       47.36      2.97 o 
  -8   2   0      224.10      215.79      7.61 o 
  -7   2   0       36.54       32.65      1.96 o 
  -6   2   0      147.03      139.98      2.68 o 
  -5   2   0      200.99      193.07      3.52 o 
  -4   2   0      605.82      563.39     12.94 o 
  -1   2   0     4830.84     4906.11     72.51 o 
   0   2   0    11224.58    11108.78    299.70 o 
   1   2   0     1899.84     1911.48     32.61 o 
   2   2   0        0.20       -0.30      0.20 o 
   3   2   0      617.64      615.37     10.92 o 
   4   2   0     1783.68     1870.45     38.09 o 
   5   2   0      986.90     1009.76     31.87 o 
   6   2   0      353.15      380.02     12.62 o 
  -8   3   0       65.01       56.03      2.56 o 
  -7   3   0      618.79      599.16     19.19 o 
  -6   3   0      785.16      775.67     17.52 o 
  -3   3   0      233.15      235.61      4.19 o 
  -2   3   0       38.61       38.09      0.83 o 
  -1   3   0     2692.34     2634.87     36.75 o 
   0   3   0     5442.79     5202.43     95.12 o 
   1   3   0     2704.47     2606.32     36.24 o 
   2   3   0     7939.22     8231.85    166.22 o 
   3   3   0      524.44      483.06      8.75 o 
   4   3   0      117.54      113.36      4.79 o 
   5   3   0       15.39        7.96      1.79 o 
   6   3   0      212.05      213.39      8.22 o 
  -8   4   0        3.44        3.27      2.00 o 
  -7   4   0        1.25        1.38      1.65 o 
  -6   4   0      140.41      129.50      6.38 o 
  -5   4   0      845.01      814.10     19.54 o 
  -4   4   0     2388.30     2422.53     56.99 o 
  -3   4   0     3081.11     3040.89     49.83 o 
  -2   4   0     4719.74     4875.32     68.15 o 
  -1   4   0      776.83      782.07     11.01 o 
   0   4   0        2.56        1.43      0.32 o 
   1   4   0      572.93      562.51      8.20 o 
   2   4   0      595.64      559.48     12.93 o 
   3   4   0     1436.15     1446.77     46.66 o 
   4   4   0     1278.84     1308.54     41.57 o 
   5   4   0      234.27      240.02      9.10 o 
   6   4   0      193.97      209.52      8.23 o 
  -8   5   0      154.68      151.14      7.77 o 
  -7   5   0      231.97      232.36     10.51 o 
  -6   5   0      219.32      227.17      6.00 o 
  -5   5   0       74.87       82.18      2.63 o 
  -4   5   0      105.10      100.42      1.93 o 
  -3   5   0      587.11      563.16      8.94 o 
  -2   5   0     1130.67     1076.82     17.69 o 
  -1   5   0     2993.49     2952.48     47.82 o 
   0   5   0     2848.54     2799.16     45.69 o 
   1   5   0     1305.39     1258.58     20.70 o 
   2   5   0      669.03      657.25     15.49 o 
   3   5   0       52.24       50.51      3.16 o 
   4   5   0      254.95      248.15      9.58 o 
   5   5   0      399.19      402.66     14.45 o 
  -7   6   0       99.56       94.31      5.71 o 
  -6   6   0      529.00      537.18     17.43 o 
  -5   6   0      850.19      856.60     16.42 o 
  -4   6   0      835.81      864.66     14.21 o 
  -3   6   0      223.44      221.13      3.97 o 
  -2   6   0      602.11      638.66     11.87 o 
  -1   6   0      317.37      315.35      5.50 o 
   0   6   0      363.09      367.23      6.43 o 
   1   6   0     1240.67     1219.05     20.19 o 
   2   6   0     1082.49     1078.72     24.67 o 
   3   6   0      707.71      703.52     23.41 o 
   4   6   0       96.32       97.56      5.03 o 
   5   6   0       22.72       18.48      2.82 o 
  -7   7   0       34.63       36.80      3.65 o 
  -6   7   0       77.81       73.16      4.59 o 
  -5   7   0       53.14       47.67      1.58 o 
  -4   7   0      446.29      433.69      7.40 o 
  -3   7   0     1006.78     1018.55     18.43 o 
  -2   7   0      615.35      620.66     10.43 o 
  -1   7   0      773.07      773.63     12.80 o 
   0   7   0      418.99      408.53      7.24 o 
   1   7   0       16.11        9.15      2.01 o 
   2   7   0       97.02       92.13      3.24 o 
   3   7   0      246.27      243.72      9.82 o 
   4   7   0      387.44      395.77     14.47 o 
  -6   8   0      396.08      417.25     10.86 o 
  -5   8   0      129.76      135.18      3.26 o 
  -4   8   0       40.63       43.64      1.69 o 
  -3   8   0       18.54       13.09      1.74 o 
  -2   8   0      237.83      234.56      4.46 o 
  -1   8   0      542.16      549.44      9.41 o 
   0   8   0      174.65      180.72      4.36 o 
   1   8   0      401.46      398.75      9.91 o 
   2   8   0      238.80      228.58      6.37 o 
   3   8   0       73.13       65.53      4.50 o 
  -5   9   0      124.29      130.58      3.34 o 
  -4   9   0      305.86      338.96      7.20 o 
  -3   9   0      291.42      308.85      6.68 o 
  -2   9   0      141.88      143.33      3.70 o 
  -1   9   0        3.12        1.56      1.64 o 
   0   9   0        1.39        4.60      1.41 o 
   1   9   0      215.66      218.82      6.22 o 
   2   9   0      173.70      186.06      8.25 o 
  -4  10   0       45.43       46.01      2.29 o 
  -3  10   0       75.03       81.45      3.04 o 
  -2  10   0      220.16      243.01      6.47 o 
  -1  10   0      206.53      221.46      6.32 o 
   0  10   0       26.64       30.45      2.39 o 
   0 -10   1      123.02      125.06      5.22 o 
   1 -10   1       38.44       33.66      3.90 o 
   2 -10   1        0.10       -1.97      1.37 o 
   3 -10   1       11.51       10.91      1.54 o 
   4 -10   1       43.42       43.59      2.60 o 
  -2  -9   1        5.09       -0.68      1.26 o 
  -1  -9   1       24.60       24.90      2.32 o 
   0  -9   1      803.08      791.79     17.32 o 
   1  -9   1      295.45      300.73      6.53 o 
   2  -9   1      314.57      316.62      9.85 o 
   3  -9   1      200.62      204.30      6.70 o 
   4  -9   1       38.19       31.20      2.12 o 
   5  -9   1        9.34        7.07      1.11 o 
  -3  -8   1      220.19      237.32      6.29 o 
  -2  -8   1      393.88      412.78      9.69 o 
  -1  -8   1       55.22       59.47      2.53 o 
   0  -8   1      368.55      368.84      8.40 o 
   1  -8   1      153.26      152.73      3.67 o 
   2  -8   1      210.90      212.59      6.42 o 
   3  -8   1      575.17      574.70     16.24 o 
   4  -8   1      339.67      348.46     10.14 o 
   5  -8   1      279.30      295.07      8.61 o 
  -4  -7   1        1.35       -2.14      1.48 o 
  -3  -7   1       79.26       75.64      2.97 o 
  -2  -7   1      294.02      278.99      6.80 o 
  -1  -7   1     1009.45     1000.86     21.11 o 
   0  -7   1     1661.61     1670.05     34.71 o 
   1  -7   1      845.24      837.39     16.39 o 
   2  -7   1      231.48      223.35      5.18 o 
   3  -7   1       28.92       22.82      1.23 o 
   4  -7   1       86.61       78.00      2.88 o 
  -5  -6   1      417.98      423.86     10.00 o 
  -4  -6   1      186.52      196.44      5.28 o 
  -3  -6   1      475.30      475.43     10.67 o 
  -2  -6   1      106.67      107.11      4.10 o 
  -1  -6   1       18.49       12.69      1.93 o 
   0  -6   1      303.67      311.16      6.09 o 
   1  -6   1      687.41      683.18     10.43 o 
   2  -6   1     2496.52     2548.60     43.75 o 
   3  -6   1     1289.01     1348.64     25.83 o 
   4  -6   1      763.49      756.40     20.85 o 
  -6  -5   1        4.90        1.37      1.73 o 
  -5  -5   1       18.44       15.08      1.43 o 
  -4  -5   1      704.92      687.06     13.13 o 
  -3  -5   1     1043.15     1052.09     19.52 o 
  -2  -5   1     2035.73     2074.51     32.64 o 
  -1  -5   1     2037.06     2068.79     32.24 o 
   0  -5   1     1394.21     1395.75     21.90 o 
   1  -5   1       10.09        7.16      0.64 o 
   2  -5   1       95.88       98.49      1.79 o 
   3  -5   1      989.15     1031.91     17.62 o 
  -6  -4   1      337.17      353.42      8.34 o 
  -5  -4   1      396.29      425.38      8.43 o 
  -4  -4   1       76.24       77.45      2.71 o 
  -3  -4   1        6.14        3.57      0.65 o 
  -2  -4   1       14.61        3.49      0.54 o 
  -1  -4   1     2480.20     2513.81     38.71 o 
   0  -4   1     4411.23     4346.91     60.21 o 
   1  -4   1     4109.87     4084.04     56.84 o 
   2  -4   1     2862.02     2925.91     49.57 o 
   3  -4   1      389.52      397.16     10.52 o 
  -7  -3   1        8.38        7.04      2.06 o 
  -6  -3   1      216.37      211.61      4.64 o 
  -5  -3   1      670.50      662.88     10.92 o 
  -4  -3   1     1847.82     1882.10     29.65 o 
  -3  -3   1     2366.21     2345.64     36.68 o 
  -2  -3   1     3109.33     3222.36     50.70 o 
  -1  -3   1      446.59      447.97      6.38 o 
   0  -3   1       82.56       77.07      1.32 o 
   1  -3   1      540.07      530.32      7.45 o 
   2  -3   1     1836.02     1913.23     30.74 o 
  -7  -2   1      162.72      166.48      6.84 o 
  -6  -2   1       96.89       85.54      2.73 o 
  -5  -2   1       25.00       19.76      1.13 o 
  -4  -2   1      263.66      268.85      5.04 o 
  -3  -2   1     2330.64     2418.79     41.72 o 
  -2  -2   1      541.88      466.19      7.42 o 
  -1  -2   1     9464.35     9020.23    162.77 o 
   0  -2   1     5565.72     5264.35     73.61 o 
  -8  -1   1       26.93       28.90      2.69 o 
  -7  -1   1      202.12      208.54      7.87 o 
  -6  -1   1     2351.93     2367.96     41.32 o 
  -5  -1   1     1007.18      980.82     17.19 o 
  -4  -1   1     1223.73     1243.05     21.51 o 
  -3  -1   1     1284.11     1348.16     23.28 o 
  -2  -1   1       40.83       39.09      1.25 o 
  -1  -1   1      662.85      688.19     11.08 o 
   0  -1   1      674.78      712.92     11.51 o 
   1  -1   1     3233.56     3142.14    215.89 o 
   3  -1   1     3171.54     3200.51    103.89 o 
   4  -1   1      803.80      828.48     26.06 o 
   5  -1   1        2.80        2.53      0.58 o 
   6  -1   1        9.89        8.20      0.83 o 
  -8   0   1       68.67       64.99      3.55 o 
  -7   0   1       78.67       72.38      3.63 o 
  -6   0   1      109.94      110.75      2.42 o 
  -5   0   1      456.69      454.15      8.11 o 
  -4   0   1     2343.10     2323.80     40.09 o 
  -3   0   1     5845.75     5921.21    103.86 o 
  -2   0   1     7983.07     7922.08    216.61 o 
  -1   0   1     1885.88     1970.96     38.86 o 
   1   0   1       24.50       17.70      0.76 o 
   2   0   1     1854.84     1742.28     58.58 o 
   3   0   1     1373.09     1354.92     42.57 o 
   4   0   1     2592.71     2534.44     81.90 o 
  -8   1   1      230.75      228.23      8.18 o 
  -7   1   1      250.61      253.03      8.76 o 
  -6   1   1     2214.15     2254.88     38.68 o 
  -5   1   1      414.11      430.59      9.04 o 
  -4   1   1       25.03       21.77      0.78 o 
  -3   1   1      277.78      294.34      5.21 o 
  -2   1   1     4619.93     4780.18     97.61 o 
  -1   1   1     9648.57     7317.89    249.45 o 
   0   1   1       59.93       83.12      2.43 o 
   1   1   1     7209.20     6915.95    407.36 o 
   2   1   1     2208.11     2180.04     49.39 o 
   3   1   1      239.18      255.88      8.33 o 
   4   1   1      184.02      180.03      6.24 o 
   5   1   1      578.72      591.77     18.99 o 
   6   1   1      647.42      677.23     21.24 o 
  -8   2   1        1.15       -1.53      1.02 o 
  -7   2   1      115.63      104.81      4.06 o 
  -6   2   1      584.19      570.13     10.01 o 
  -5   2   1     1115.30     1126.72     19.61 o 
  -4   2   1     5877.48     6058.06    137.30 o 
  -3   2   1     1950.55     2005.28     50.26 o 
  -2   2   1     2394.46     2437.53     88.78 o 
  -1   2   1       83.25       82.09      1.70 o 
   0   2   1     2008.68     2033.88     35.03 o 
   1   2   1     6684.81     6749.14    323.98 o 
   2   2   1     4387.49     4306.00     95.62 o 
   3   2   1     1633.75     1508.09     48.42 o 
   4   2   1      955.94      975.33     31.35 o 
   5   2   1      458.80      472.37     15.40 o 
   6   2   1       19.67       15.18      2.17 o 
  -8   3   1      300.07      296.33      7.75 o 
  -7   3   1      175.93      179.13      6.11 o 
  -6   3   1       56.73       59.00      1.63 o 
  -5   3   1       44.82       35.71      2.04 o 
  -4   3   1      438.43      373.61     39.27 o 
  -3   3   1     2336.48     2279.63     56.44 o 
  -2   3   1     5347.18     5300.06    102.60 o 
  -1   3   1     2624.54     2610.39     41.88 o 
   0   3   1     3315.57     3250.73     94.33 o 
   1   3   1      428.91      440.36     10.22 o 
   2   3   1      336.74      350.29      6.71 o 
   3   3   1      504.01      508.60     11.69 o 
   4   3   1     1136.44     1124.77     36.62 o 
   5   3   1     1415.44     1422.01     44.93 o 
   6   3   1      371.14      393.73     13.71 o 
  -8   4   1       79.13       77.63      4.86 o 
  -7   4   1      353.14      353.44     14.64 o 
  -6   4   1      881.68      889.70     34.25 o 
  -5   4   1      758.21      752.99     29.02 o 
  -4   4   1     1595.54     1640.79     31.40 o 
  -3   4   1        5.56        5.13      0.48 o 
  -2   4   1      660.86      654.05     10.24 o 
  -1   4   1     2202.81     2237.42     36.13 o 
   0   4   1     2592.46     2548.99     41.74 o 
   1   4   1     3003.48     3105.12     55.69 o 
   2   4   1     1948.07     1922.61     34.54 o 
   3   4   1      688.03      674.79     15.57 o 
   4   4   1       28.46       24.01      2.66 o 
   6   4   1      206.88      197.84      8.14 o 
  -8   5   1       99.91      101.46      5.84 o 
  -7   5   1        7.38        6.21      1.28 o 
  -6   5   1       86.42       82.53      2.86 o 
  -5   5   1      773.12      758.33     14.69 o 
  -4   5   1     1355.19     1319.65     25.33 o 
  -3   5   1     1785.65     1827.61     28.21 o 
  -2   5   1     1137.68     1080.14     17.72 o 
  -1   5   1      398.14      383.98      6.57 o 
   0   5   1        2.04        0.62      1.20 o 
   1   5   1      491.91      480.09      9.22 o 
   2   5   1     1587.43     1630.04     36.04 o 
   3   5   1     1059.39     1072.56     24.28 o 
   4   5   1      734.50      730.35     24.44 o 
   5   5   1      481.00      486.57     17.08 o 
  -7   6   1      252.82      253.32     11.23 o 
  -6   6   1      208.68      223.53      7.90 o 
  -5   6   1      179.55      190.79      4.09 o 
  -4   6   1       24.74       16.69      1.19 o 
  -3   6   1      522.79      510.40      8.64 o 
  -2   6   1     2020.12     2055.63     33.45 o 
  -1   6   1     1907.43     1894.65     30.91 o 
   0   6   1     2379.08     2395.10     38.91 o 
   1   6   1       17.62       13.74      2.89 o 
   2   6   1      328.12      295.90      7.50 o 
   3   6   1       13.77       10.47      2.07 o 
   4   6   1       83.36       86.79      4.74 o 
   5   6   1      167.22      168.57      7.53 o 
  -7   7   1       79.60       81.32      5.31 o 
  -6   7   1      179.19      181.67      4.00 o 
  -5   7   1      263.77      279.56      5.41 o 
  -4   7   1      755.55      783.91     15.16 o 
  -3   7   1      310.66      323.08      7.24 o 
  -2   7   1        5.06        4.01      1.31 o 
  -1   7   1      134.97      131.10      2.75 o 
   0   7   1      487.99      495.08      8.60 o 
   1   7   1     1840.74     1845.14     41.51 o 
   2   7   1      505.87      508.20     12.35 o 
   3   7   1      409.75      399.88     10.15 o 
   4   7   1      105.72      102.14      5.67 o 
  -6   8   1       43.08       43.68      3.41 o 
  -5   8   1      179.33      169.23      3.96 o 
  -4   8   1      192.49      189.84      4.31 o 
  -3   8   1      608.61      608.56     12.09 o 
  -2   8   1      558.92      548.74      9.51 o 
  -1   8   1      623.32      629.85     10.66 o 
   0   8   1      128.62      129.66      4.70 o 
   1   8   1       13.85       11.67      2.98 o 
   2   8   1       71.87       84.47      7.58 o 
   3   8   1      183.65      197.83      5.87 o 
  -5   9   1       90.83      101.31      2.86 o 
  -4   9   1        4.98        4.22      0.97 o 
  -3   9   1        0.32       -0.36      1.83 o 
  -2   9   1      159.81      162.29      4.08 o 
  -1   9   1      298.28      312.31      6.86 o 
   0   9   1      600.70      598.87     12.45 o 
   1   9   1      374.57      372.91      9.66 o 
   2   9   1      172.52      176.17      6.44 o 
  -3  10   1       78.66       85.96      3.22 o 
  -2  10   1       62.99       66.94      2.89 o 
  -1  10   1        6.71        3.06      3.03 o 
   0 -10   2        3.44        0.75      1.41 o 
   1 -10   2        1.31       -1.55      1.53 o 
   2 -10   2      162.58      176.14      6.16 o 
   3 -10   2      131.53      140.38      5.19 o 
  -2  -9   2      165.84      175.73      5.10 o 
  -1  -9   2      204.02      212.60      5.60 o 
   0  -9   2      202.40      202.92      5.47 o 
   1  -9   2       56.76       55.22      2.13 o 
   2  -9   2        8.06        5.92      1.35 o 
   3  -9   2       19.04       23.61      2.07 o 
   4  -9   2      109.93      120.41      4.25 o 
   5  -9   2      183.75      196.12      6.15 o 
  -3  -8   2       32.51       30.28      2.12 o 
  -2  -8   2        4.53        0.51      1.54 o 
  -1  -8   2      204.44      204.32      5.32 o 
   0  -8   2      133.75      124.62      3.62 o 
   1  -8   2      379.06      374.34      7.72 o 
   2  -8   2      559.37      564.12     12.04 o 
   3  -8   2      120.05      116.50      4.17 o 
   4  -8   2       87.40       84.16      3.15 o 
  -4  -7   2      323.59      335.47      8.19 o 
  -3  -7   2      555.45      562.68     12.82 o 
  -2  -7   2      546.94      553.20     12.27 o 
  -1  -7   2      274.79      279.64      6.73 o 
   0  -7   2        3.18       -0.11      0.84 o 
   1  -7   2       51.27       48.63      1.89 o 
   2  -7   2      380.47      373.31      8.12 o 
   3  -7   2      299.90      307.55      9.02 o 
   4  -7   2      515.73      521.92     14.42 o 
  -5  -6   2       21.84       19.24      1.83 o 
  -4  -6   2       19.87       15.93      1.59 o 
  -3  -6   2      175.99      173.30      4.14 o 
  -2  -6   2      598.34      607.36     11.57 o 
  -1  -6   2      646.65      635.61     11.90 o 
   0  -6   2     1373.41     1376.87     24.96 o 
   1  -6   2      980.69      994.71     18.12 o 
   2  -6   2      346.60      337.01      6.12 o 
   3  -6   2       17.37       19.53      0.93 o 
   4  -6   2      127.46      128.61      4.00 o 
  -6  -5   2      237.96      249.37      9.62 o 
  -5  -5   2      362.05      376.00     14.98 o 
  -4  -5   2      736.48      742.99     14.00 o 
  -3  -5   2      496.02      496.94     12.84 o 
  -2  -5   2      275.86      287.18      5.93 o 
  -1  -5   2      282.50      292.82      5.04 o 
   0  -5   2      384.06      355.52      5.95 o 
   1  -5   2     2188.53     2195.22     30.12 o 
   2  -5   2     2164.39     2192.27     32.12 o 
   3  -5   2     1016.20     1025.00     15.32 o 
  -6  -4   2        2.24        0.68      1.07 o 
  -5  -4   2       55.18       54.94      3.52 o 
  -4  -4   2      338.96      348.70      6.05 o 
  -3  -4   2     1573.01     1617.20     25.52 o 
  -2  -4   2     2399.78     2442.69     38.03 o 
  -1  -4   2     1204.36     1162.16     18.33 o 
   0  -4   2     1268.72     1289.61     17.96 o 
   1  -4   2        2.95        3.41      0.49 o 
   2  -4   2      212.29      222.17      3.95 o 
   3  -4   2      986.77     1024.43     21.29 o 
  -7  -3   2      294.50      295.44     10.99 o 
  -6  -3   2      427.36      438.85      9.92 o 
  -5  -3   2     1038.89     1057.15     16.96 o 
  -4  -3   2      320.24      300.46      5.20 o 
  -3  -3   2       68.50       64.30      1.49 o 
  -2  -3   2      984.63     1017.45     16.15 o 
  -1  -3   2     3677.72     3640.80     50.64 o 
   0  -3   2     4217.01     4148.10     57.85 o 
   1  -3   2     1169.07     1114.47     16.81 o 
   2  -3   2     3815.28     3863.83     57.35 o 
  -7  -2   2        8.00        6.59      1.70 o 
  -6  -2   2      178.28      181.47      4.08 o 
  -5  -2   2      393.23      387.29      6.49 o 
  -4  -2   2     2311.18     2311.09     36.02 o 
  -3  -2   2     2176.02     2190.52     33.91 o 
  -2  -2   2     2307.57     2361.58     37.06 o 
  -1  -2   2      259.54      275.77      4.48 o 
   0  -2   2      950.62     1017.34     15.32 o 
   2  -2   2      786.65      773.08     17.25 o 
   3  -2   2     3736.69     3738.88    126.28 o 
  -8  -1   2      137.50      139.83      5.94 o 
  -7  -1   2      202.25      201.10      7.61 o 
  -6  -1   2      250.28      241.54      4.75 o 
  -5  -1   2       27.95       24.76      1.27 o 
  -4  -1   2       25.98       24.29      1.35 o 
  -3  -1   2     2462.12     2494.15     43.25 o 
  -2  -1   2     5512.09     5423.50     86.71 o 
  -1  -1   2    10998.83    10437.14    235.69 o 
   0  -1   2     4729.18     5175.19    104.73 o 
   1  -1   2     1234.93     1129.13     38.44 o 
   3  -1   2      163.17      161.85      5.45 o 
   4  -1   2      996.99     1024.48     31.97 o 
   5  -1   2     1192.05     1226.88     37.89 o 
   6  -1   2      784.09      800.75     24.54 o 
  -8   0   2       57.75       57.72      3.24 o 
  -7   0   2      478.99      466.18     15.58 o 
  -6   0   2      102.64      105.72      2.33 o 
  -5   0   2     1961.96     1989.99     33.98 o 
  -4   0   2     1002.25      998.43     17.01 o 
  -3   0   2     1537.17     1644.09     28.36 o 
  -2   0   2      207.71      204.44      3.75 o 
  -1   0   2     1340.53     1474.80     31.05 o 
   0   0   2     4802.82     3552.35    195.30 o 
   2   0   2     9153.34     8728.22    278.42 o 
   3   0   2     1529.81     1552.44     48.60 o 
   4   0   2      770.32      807.23     25.32 o 
   5   0   2        5.09        3.34      0.93 o 
  -8   1   2       81.49       78.48      3.71 o 
  -7   1   2       69.89       67.19      3.21 o 
  -6   1   2      172.89      163.23      3.20 o 
  -5   1   2      622.46      614.22     10.69 o 
  -4   1   2     2791.46     2798.25     48.50 o 
  -3   1   2      939.97      825.77     14.44 o 
  -2   1   2     5409.23     5540.43    137.07 o 
  -1   1   2     4407.20     4210.43    288.40 o 
   0   1   2     2218.38     2302.89     46.65 o 
   1   1   2      644.83      659.28     14.62 o 
   2   1   2      148.98      138.02      3.34 o 
   3   1   2     8102.49     8302.89    186.22 o 
   4   1   2     1324.18     1302.28     41.18 o 
   5   1   2     1137.33     1151.92     36.80 o 
   6   1   2      429.43      430.79     14.11 o 
  -8   2   2      264.60      260.75      8.98 o 
  -7   2   2      394.03      400.11     13.15 o 
  -6   2   2      431.93      408.62      7.29 o 
  -5   2   2      423.64      416.72      9.52 o 
  -4   2   2        8.57       10.24      1.02 o 
  -3   2   2      573.15      573.27     14.11 o 
  -2   2   2     2437.13     2327.95    102.83 o 
  -1   2   2    14486.15    14958.59    457.27 o 
   0   2   2     5826.18     5705.47    176.77 o 
   1   2   2     4194.99     4146.47     97.26 o 
   2   2   2     1455.10     1452.88     32.23 o 
   3   2   2      302.65      329.30      7.78 o 
   5   2   2      402.80      401.34     13.41 o 
   6   2   2      308.57      320.24     11.15 o 
  -8   3   2        8.68        8.24      1.15 o 
  -7   3   2       76.24       71.74      2.42 o 
  -6   3   2      576.27      583.43     11.43 o 
  -5   3   2     1796.37     1810.85     34.88 o 
  -4   3   2     1701.25     1561.77     94.43 o 
  -3   3   2     1664.30     1669.70     40.59 o 
  -2   3   2      530.11      549.44     10.47 o 
  -1   3   2        0.45       -0.43      0.59 o 
   0   3   2     1008.36      989.86     18.97 o 
   1   3   2     3146.64     3089.00     96.67 o 
   2   3   2     2147.23     2088.10     46.02 o 
   3   3   2     4434.77     4483.56     99.19 o 
   4   3   2      737.55      758.14     24.92 o 
   5   3   2      123.29      114.51      5.20 o 
   6   3   2        0.98       -2.13      1.49 o 
  -8   4   2      155.13      155.97      7.44 o 
  -7   4   2       65.72       68.08      4.15 o 
  -6   4   2       74.74       85.56      1.98 o 
  -5   4   2       67.22       60.67      1.98 o 
  -4   4   2     1112.77     1119.89     21.47 o 
  -3   4   2     2561.08     2564.02     48.55 o 
  -2   4   2     2046.14     1992.52     35.31 o 
  -1   4   2    10106.77    10047.93    190.86 o 
   0   4   2      605.44      573.64     11.27 o 
   1   4   2      766.95      771.10     23.34 o 
   2   4   2      144.40      152.02      4.90 o 
   3   4   2      374.46      358.91      8.77 o 
   4   4   2      797.81      784.51     23.04 o 
   5   4   2      247.35      275.21     10.10 o 
   6   4   2      296.86      313.57     11.57 o 
  -8   5   2      117.34      119.11      6.33 o 
  -7   5   2      414.95      414.64     10.63 o 
  -6   5   2      531.17      553.24     13.67 o 
  -5   5   2      246.45      251.83      7.64 o 
  -4   5   2      371.60      382.02      7.57 o 
  -3   5   2       95.34      104.42      3.92 o 
  -2   5   2      523.03      493.93     11.44 o 
  -1   5   2      412.82      368.42      7.45 o 
   0   5   2     2944.39     2948.34     55.63 o 
   1   5   2     3225.38     3153.21    101.18 o 
   2   5   2     1408.55     1365.82     30.93 o 
   3   5   2      335.10      318.02      8.03 o 
   4   5   2       47.02       40.04      4.83 o 
   5   5   2      111.22      113.62      5.65 o 
  -7   6   2        0.37        0.38      1.02 o 
  -6   6   2      245.83      236.40      5.00 o 
  -5   6   2      645.61      647.24     12.63 o 
  -4   6   2     1289.03     1273.72     22.72 o 
  -3   6   2     1213.03     1214.59     27.27 o 
  -2   6   2     1110.88     1104.47     21.52 o 
  -1   6   2      269.15      274.50      5.82 o 
   0   6   2        1.64        1.78      1.09 o 
   1   6   2       43.00       46.64      2.01 o 
   2   6   2      531.01      524.08     12.63 o 
   3   6   2      875.69      885.79     20.32 o 
   4   6   2      469.34      460.10     11.53 o 
   5   6   2      158.29      168.38      7.68 o 
  -7   7   2      123.66      130.40      6.95 o 
  -6   7   2      273.59      295.34      6.15 o 
  -5   7   2       76.36       70.28      1.89 o 
  -4   7   2        5.12        1.71      1.20 o 
  -3   7   2      425.54      414.21      8.40 o 
  -2   7   2      856.10      835.09     16.35 o 
  -1   7   2     1226.59     1189.27     22.88 o 
   0   7   2      338.32      331.06      6.94 o 
   1   7   2     1557.29     1484.19     33.98 o 
   2   7   2        2.79        1.94      1.13 o 
   3   7   2        2.02        2.19      3.93 o 
   4   7   2       97.79       94.54      5.37 o 
  -6   8   2      234.84      240.40      5.26 o 
  -5   8   2      678.57      692.90     15.62 o 
  -4   8   2      290.56      309.04      8.11 o 
  -3   8   2      106.69      106.40      2.89 o 
  -2   8   2       17.22       16.92      1.59 o 
  -1   8   2       94.78       99.21      2.84 o 
   0   8   2      417.51      410.75      8.72 o 
   1   8   2       89.05       96.82      3.46 o 
   2   8   2      377.02      376.15      9.77 o 
   3   8   2      216.36      216.16      6.39 o 
  -5   9   2       41.39       39.19      1.78 o 
  -4   9   2      200.24      207.41      4.85 o 
  -3   9   2      487.54      504.51     10.95 o 
  -2   9   2      419.78      428.92      9.03 o 
  -1   9   2      225.46      228.41      5.41 o 
   0   9   2       36.22       28.91      5.32 o 
   1   9   2        2.54        0.57      2.64 o 
  -3  10   2       30.14       28.65      2.04 o 
  -2  10   2       67.35       68.86      3.01 o 
  -1  10   2      121.38      125.42      4.40 o 
   1 -10   3      216.92      235.73      6.67 o 
   2 -10   3       17.54       18.81      2.23 o 
   3 -10   3       17.03       18.27      2.20 o 
  -2  -9   3       58.38       57.75      2.77 o 
  -1  -9   3       14.53       11.79      1.39 o 
   0  -9   3       29.73       30.25      2.10 o 
   1  -9   3      387.08      400.79      8.66 o 
   2  -9   3      229.23      230.00      7.55 o 
   3  -9   3      160.12      162.21      5.55 o 
   4  -9   3      133.97      141.60      4.86 o 
   5  -9   3       39.27       37.10      2.24 o 
  -3  -8   3       43.00       43.96      2.52 o 
  -2  -8   3      328.30      337.92     10.18 o 
  -1  -8   3      356.28      365.03      8.43 o 
   0  -8   3      258.95      271.25      6.44 o 
   1  -8   3      107.68      107.68      3.12 o 
   2  -8   3       21.21       17.15      1.40 o 
   3  -8   3      211.78      206.98      6.67 o 
   4  -8   3      146.13      149.69      4.86 o 
  -4  -7   3      135.55      138.42      4.27 o 
  -3  -7   3        0.25        0.67      2.65 o 
  -2  -7   3        9.42        4.51      1.06 o 
  -1  -7   3      339.20      325.32      7.56 o 
   0  -7   3      610.50      610.00     13.28 o 
   1  -7   3     1160.73     1160.62     24.04 o 
   2  -7   3      460.22      478.44     12.85 o 
   3  -7   3      693.17      675.10     19.21 o 
   4  -7   3        9.19        7.40      0.63 o 
  -5  -6   3      180.72      190.50      5.22 o 
  -4  -6   3      310.83      321.93      7.74 o 
  -3  -6   3      407.30      417.10      8.28 o 
  -2  -6   3      492.51      490.27      9.59 o 
  -1  -6   3      721.95      745.25     13.64 o 
   0  -6   3        6.62        6.39      0.71 o 
   1  -6   3      112.87      115.11      3.06 o 
   2  -6   3      469.79      469.88      8.34 o 
   3  -6   3     1227.04     1275.22     21.66 o 
   4  -6   3      615.14      616.53     16.93 o 
  -6  -5   3      111.61      113.19      3.71 o 
  -5  -5   3       74.47       70.26      2.74 o 
  -4  -5   3       10.30        7.09      1.71 o 
  -3  -5   3      233.43      235.87      5.61 o 
  -2  -5   3      881.75      866.42     15.88 o 
  -1  -5   3     3250.89     3341.84     51.83 o 
   0  -5   3     1762.90     1741.34     27.11 o 
   1  -5   3     1096.30     1098.55     16.58 o 
   2  -5   3      338.85      344.74      5.49 o 
   3  -5   3       99.37      102.35      1.85 o 
  -6  -4   3      168.89      177.23      4.80 o 
  -5  -4   3      366.95      380.14     10.16 o 
  -4  -4   3      797.54      785.18     12.85 o 
  -3  -4   3      613.86      622.34     10.15 o 
  -2  -4   3        1.47        0.88      0.45 o 
  -1  -4   3      362.11      408.72      6.73 o 
   0  -4   3     1884.33     1966.96     28.85 o 
   1  -4   3     2328.30     2370.25     35.16 o 
   2  -4   3     3722.81     3868.11     75.27 o 
   3  -4   3     1886.66     1859.08     98.65 o 
  -7  -3   3       49.70       44.90      3.42 o 
  -6  -3   3        4.20        2.58      0.98 o 
  -5  -3   3      536.30      554.21      9.21 o 
  -4  -3   3      640.13      639.10     10.39 o 
  -3  -3   3     1394.15     1376.12     21.62 o 
  -2  -3   3     3736.35     3701.57     58.42 o 
  -1  -3   3     2838.40     2814.48     39.10 o 
   0  -3   3     1773.27     1778.94     26.86 o 
   1  -3   3     1055.80     1118.52     24.48 o 
   2  -3   3      152.50      149.72      4.72 o 
   3  -3   3     1254.80     1295.36     28.96 o 
  -7  -2   3      235.92      236.37      8.90 o 
  -6  -2   3      836.86      835.70     17.94 o 
  -5  -2   3       30.88       27.71      1.49 o 
  -4  -2   3      432.36      442.38      7.24 o 
  -3  -2   3        3.23        1.98      0.72 o 
  -2  -2   3      922.64      918.94     14.68 o 
  -1  -2   3     3921.76     3959.56     68.72 o 
   0  -2   3     1834.44     1877.81     38.60 o 
   1  -2   3    11627.15    12623.79    274.73 o 
   2  -2   3     2530.34     2306.85    201.99 o 
   3  -2   3      747.40      783.79     17.28 o 
   4  -2   3       12.42       13.77      0.99 o 
   5  -2   3      177.09      184.55      6.13 o 
  -7  -1   3       52.47       50.34      3.12 o 
  -6  -1   3       81.13       87.68      2.16 o 
  -5  -1   3     3570.71     3618.02     61.76 o 
  -4  -1   3     1753.09     1811.31     31.30 o 
  -3  -1   3     2521.91     2502.08     39.27 o 
  -2  -1   3     1675.15     1677.57     27.12 o 
  -1  -1   3      482.70      496.46      8.71 o 
   0  -1   3     3798.54     4101.23     70.79 o 
   1  -1   3     5622.37     5313.92    264.84 o 
   2  -1   3     5809.11     5861.03    131.56 o 
   3  -1   3     2763.32     2241.85     80.98 o 
   5  -1   3      491.96      500.72     15.84 o 
   6  -1   3      111.49      116.43      4.20 o 
  -8   0   3      168.07      179.00      6.94 o 
  -7   0   3      340.97      320.68     11.08 o 
  -6   0   3      204.94      201.41      3.93 o 
  -5   0   3        0.94        1.22      0.47 o 
  -4   0   3      238.83      235.87      4.34 o 
  -3   0   3     4280.77     4442.25     78.20 o 
  -2   0   3     4278.03     4188.85     73.71 o 
  -1   0   3     7546.97     7796.18    157.34 o 
   0   0   3     7565.98     6923.18    378.94 o 
   1   0   3     1241.89     1282.97     28.04 o 
   2   0   3        4.36        2.96      0.63 o 
   3   0   3      182.62      172.48      4.09 o 
   4   0   3      512.40      496.03     15.97 o 
   5   0   3      732.57      733.82     23.31 o 
   6   0   3      621.83      614.75     20.49 o 
  -8   1   3       65.02       67.15      3.42 o 
  -7   1   3      466.98      465.82     15.39 o 
  -6   1   3      983.18     1000.72     17.26 o 
  -5   1   3     1451.51     1440.78     24.66 o 
  -4   1   3     2157.15     2266.31     35.30 o 
  -3   1   3      320.43      305.25      4.96 o 
  -2   1   3       28.27       31.16      2.05 o 
  -1   1   3     1256.00     1161.47     37.22 o 
   0   1   3     4794.74     4892.06    279.52 o 
   1   1   3     3814.86     3659.86     81.07 o 
   2   1   3     3078.51     3061.27     67.72 o 
   3   1   3     1338.85     1323.01     29.31 o 
   4   1   3      517.89      519.21     16.91 o 
   5   1   3        1.52        1.92      1.09 o 
   6   1   3      208.57      211.91      7.77 o 
  -8   2   3       58.47       58.07      3.03 o 
  -7   2   3        6.09        5.73      1.71 o 
  -6   2   3       29.98       30.18      1.16 o 
  -5   2   3      765.35      778.66     14.90 o 
  -4   2   3     1088.15     1062.15     20.30 o 
  -3   2   3     9232.81     9682.05    386.28 o 
  -2   2   3     4256.66     4081.87    275.59 o 
  -1   2   3     1103.22     1111.31     46.28 o 
   0   2   3     1033.49     1101.51     54.29 o 
   1   2   3      129.30      139.42      3.50 o 
   2   2   3     1594.08     1649.11     36.50 o 
   3   2   3     1000.11      938.01     20.94 o 
   4   2   3     1605.70     1617.66     35.97 o 
   5   2   3      703.19      723.00     23.30 o 
   6   2   3      173.50      191.65      7.33 o 
  -8   3   3      167.73      162.67      5.92 o 
  -7   3   3      842.85      852.39     20.93 o 
  -6   3   3      448.84      454.38      8.88 o 
  -5   3   3      343.15      343.54      6.81 o 
  -4   3   3        4.74        5.14      0.61 o 
  -3   3   3      616.90      590.07     14.78 o 
  -2   3   3     1286.49     1296.61     24.19 o 
  -1   3   3     2345.53     2233.18     43.01 o 
   0   3   3     3452.05     3436.31    105.70 o 
   1   3   3     3681.37     3570.11     80.22 o 
   2   3   3      984.82      981.83     21.99 o 
   3   3   3        6.67        8.51      0.89 o 
   4   3   3      152.39      155.80      4.31 o 
   5   3   3      238.43      238.76      8.99 o 
   6   3   3      609.84      664.65     22.02 o 
  -7   4   3      112.92      103.38     10.35 o 
  -6   4   3      566.37      540.99     16.15 o 
  -5   4   3     1657.12     1670.71     40.47 o 
  -4   4   3     1724.00     1793.95     43.22 o 
  -3   4   3     1963.30     2036.04     37.73 o 
  -2   4   3      319.05      323.92      6.10 o 
  -1   4   3      141.52      155.82      3.44 o 
   0   4   3      752.14      745.34     17.02 o 
   1   4   3     2296.01     2288.93     50.83 o 
   2   4   3      793.17      817.70     18.55 o 
   3   4   3     1324.65     1295.12     28.95 o 
   4   4   3      681.17      686.40     17.02 o 
   5   4   3      115.26      107.30      5.22 o 
  -7   5   3      217.19      231.46     10.16 o 
  -6   5   3       12.50       13.66      0.90 o 
  -5   5   3       15.27       12.29      1.30 o 
  -4   5   3      423.01      405.21      8.06 o 
  -3   5   3     1960.45     1901.70     34.02 o 
  -2   5   3     2837.73     2934.22     52.23 o 
  -1   5   3     1122.18     1030.40     20.19 o 
   0   5   3      890.05      864.08     34.09 o 
   1   5   3       58.62       57.97      2.21 o 
   2   5   3      120.94      137.30      7.54 o 
   3   5   3      311.13      318.66      8.04 o 
   4   5   3      469.72      475.91     11.55 o 
   5   5   3      420.76      429.89     15.73 o 
  -7   6   3      197.49      214.65      7.23 o 
  -6   6   3      256.72      261.49      5.54 o 
  -5   6   3     1499.19     1528.22     28.88 o 
  -4   6   3       95.07       98.82      2.35 o 
  -3   6   3       33.83       34.75      1.29 o 
  -2   6   3      252.88      239.39      5.20 o 
  -1   6   3     1009.44      993.40     19.54 o 
   0   6   3     1896.17     1891.36     54.90 o 
   1   6   3     1061.99     1039.60     23.42 o 
   2   6   3      314.89      300.52      7.77 o 
   3   6   3      173.41      171.95      5.09 o 
   4   6   3       13.68       11.93      2.01 o 
   5   6   3       24.48       24.76      3.18 o 
  -7   7   3        8.87        7.34      1.30 o 
  -6   7   3      109.41       99.93      2.94 o 
  -5   7   3       92.50       91.52      2.31 o 
  -4   7   3      689.03      694.94     12.62 o 
  -3   7   3      735.59      738.17     14.86 o 
  -2   7   3      711.38      698.08     13.87 o 
  -1   7   3      168.23      164.43      3.97 o 
   0   7   3        1.95        2.14      1.03 o 
   1   7   3      566.47      586.35     13.96 o 
   2   7   3      508.40      520.84     15.58 o 
   3   7   3      538.81      548.92     13.63 o 
   4   7   3      112.98      122.91      4.42 o 
  -6   8   3       25.99       34.67      3.08 o 
  -5   8   3       98.47       98.16      2.76 o 
  -4   8   3       56.52       57.18      4.92 o 
  -3   8   3      236.25      225.60      5.12 o 
  -2   8   3      400.41      399.42      8.51 o 
  -1   8   3      621.62      625.31     12.76 o 
   0   8   3      608.06      586.42     14.07 o 
   1   8   3      116.90      110.18      3.88 o 
   2   8   3       26.82       23.40      2.34 o 
   3   8   3        4.67        5.63      1.45 o 
  -5   9   3      134.66      154.52      3.88 o 
  -4   9   3      109.55      116.47      3.25 o 
  -3   9   3      129.91      132.94      3.61 o 
  -2   9   3        1.03        0.26      1.29 o 
  -1   9   3       38.64       41.43      2.09 o 
   0   9   3      243.64      259.54      7.14 o 
   1   9   3      327.79      342.80      9.22 o 
   2 -10   4       11.42        8.23      1.54 o 
  -1  -9   4      113.34      117.55      3.75 o 
   0  -9   4      269.62      283.54      6.84 o 
   1  -9   4       73.47       82.24      3.74 o 
   2  -9   4      141.17      141.99      5.24 o 
   3  -9   4       10.40        9.92      1.40 o 
   4  -9   4        5.78        2.00      1.09 o 
  -3  -8   4      142.04      146.11      4.40 o 
  -2  -8   4       53.52       55.54      2.51 o 
  -1  -8   4        0.86       -0.02      0.94 o 
   0  -8   4        5.98        5.96      1.78 o 
   1  -8   4       84.41       81.02      2.64 o 
   2  -8   4      220.31      227.91      9.72 o 
   3  -8   4      330.66      332.84      9.85 o 
   4  -8   4      111.94      118.16      4.09 o 
  -4  -7   4       18.80       15.30      1.59 o 
  -3  -7   4      389.77      386.88      9.11 o 
  -2  -7   4      388.87      387.18      8.92 o 
  -1  -7   4      612.58      598.40     13.04 o 
   0  -7   4      286.55      282.45      8.81 o 
   1  -7   4      150.21      153.12      3.87 o 
   2  -7   4       31.72       33.18      1.59 o 
   3  -7   4       32.34       37.23      3.08 o 
   4  -7   4      130.29      137.66      3.26 o 
  -5  -6   4      144.81      145.84      4.36 o 
  -4  -6   4      114.37      110.09      3.50 o 
  -3  -6   4       77.77       73.24      2.35 o 
  -2  -6   4       39.31       38.74      3.41 o 
  -1  -6   4      253.56      244.83      7.17 o 
   0  -6   4      463.31      442.42      9.76 o 
   1  -6   4     1034.98     1053.37     21.85 o 
   2  -6   4      724.37      737.92     23.49 o 
   3  -6   4      214.01      212.74      4.00 o 
   4  -6   4       44.94       43.47      1.46 o 
  -6  -5   4       48.62       54.18      2.58 o 
  -5  -5   4      206.60      207.57      9.83 o 
  -4  -5   4      674.67      690.67     13.03 o 
  -3  -5   4     1134.25     1109.03     20.42 o 
  -2  -5   4      610.83      601.54     11.22 o 
  -1  -5   4      197.44      188.73      4.03 o 
   0  -5   4        2.99        3.18      0.89 o 
   1  -5   4      119.32      117.38      2.19 o 
   2  -5   4      205.94      190.61      3.22 o 
   3  -5   4      955.79      958.82     16.10 o 
   4  -5   4      908.40      914.74     20.69 o 
  -6  -4   4      122.27      123.57      7.58 o 
  -5  -4   4       85.76       73.34      2.67 o 
  -4  -4   4        1.15        0.42      0.99 o 
  -3  -4   4      317.10      312.28      5.39 o 
  -2  -4   4     1122.06     1123.59     17.92 o 
  -1  -4   4     1339.03     1279.57     22.29 o 
   0  -4   4     1762.72     1724.01     25.93 o 
   1  -4   4     2510.49     2564.38     38.05 o 
   2  -4   4      147.73      162.39      2.72 o 
   3  -4   4       28.72       30.85      1.13 o 
   4  -4   4      169.74      161.90      3.80 o 
  -7  -3   4       33.36       40.13      3.32 o 
  -6  -3   4      280.11      291.46      6.99 o 
  -5  -3   4     1045.60     1054.67     16.87 o 
  -4  -3   4     1111.38     1112.41     18.89 o 
  -3  -3   4      959.76      962.25     15.39 o 
  -2  -3   4      155.26      153.33      2.83 o 
  -1  -3   4      696.56      726.21     12.82 o 
   0  -3   4     1545.57     1565.96     26.87 o 
   1  -3   4     2515.72     2528.09     39.84 o 
   2  -3   4      596.72      600.25     11.06 o 
   3  -3   4     1389.94     1391.85     42.44 o 
   4  -3   4      679.96      678.63     14.85 o 
  -7  -2   4       41.42       35.23      2.94 o 
  -6  -2   4       19.26       21.66      2.77 o 
  -5  -2   4       98.60       96.19      2.13 o 
  -4  -2   4     1192.74     1200.80     22.62 o 
  -3  -2   4     2041.32     2031.71     32.02 o 
  -2  -2   4     3393.49     3332.88     57.32 o 
  -1  -2   4     2754.01     2784.23     61.11 o 
   0  -2   4      796.89      813.75     15.72 o 
   2  -2   4     2392.74     2434.63     53.14 o 
   3  -2   4     1680.44     1412.81     49.10 o 
   4  -2   4      857.33      829.62     26.16 o 
   5  -2   4      929.84      938.48     29.40 o 
   6  -2   4      344.03      366.92     11.29 o 
  -7  -1   4      326.80      335.56     11.77 o 
  -6  -1   4      523.74      531.53     11.49 o 
  -5  -1   4      735.57      734.31     11.73 o 
  -4  -1   4      170.74      166.34      2.99 o 
  -3  -1   4       52.50       49.92      1.34 o 
  -2  -1   4      137.73      112.09      2.28 o 
  -1  -1   4     2771.60     2830.44     49.32 o 
   0  -1   4     6726.66     7213.93    220.22 o 
   1  -1   4     5255.74     4966.22    133.32 o 
   2  -1   4      874.25      890.99     19.66 o 
   3  -1   4     1035.98     1073.47     23.73 o 
   4  -1   4      386.75      407.64     12.88 o 
   6  -1   4      269.66      274.11      9.10 o 
  -8   0   4        8.63        8.49      1.59 o 
  -7   0   4       46.68       42.12      2.78 o 
  -6   0   4      492.65      515.03      9.75 o 
  -5   0   4      336.78      329.77      5.47 o 
  -4   0   4     1763.88     1763.39     27.90 o 
  -3   0   4     2895.33     2907.81     50.82 o 
  -2   0   4     1735.15     1910.70     32.80 o 
  -1   0   4      937.99      994.18     30.38 o 
   0   0   4     1856.63     1828.66     48.19 o 
   1   0   4     2812.29     2897.89     76.30 o 
   2   0   4     3455.62     3509.80     76.91 o 
   3   0   4     3044.02     3047.66     65.94 o 
   4   0   4     1194.66     1243.84     38.87 o 
   5   0   4      432.68      438.66     14.14 o 
   6   0   4       59.12       63.19      3.15 o 
  -8   1   4      167.40      164.73      6.33 o 
  -7   1   4      222.71      211.27      7.58 o 
  -6   1   4      250.47      240.90      4.08 o 
  -5   1   4        5.86        7.04      1.28 o 
  -4   1   4      917.38      903.56     14.28 o 
  -3   1   4      569.45      502.08      9.89 o 
  -2   1   4     4233.43     4284.13    134.40 o 
  -1   1   4     3297.89     3284.42    102.83 o 
   0   1   4     2469.82     2609.51     86.91 o 
   1   1   4     1483.62     1479.19     32.33 o 
   2   1   4       88.75       84.33      2.33 o 
   3   1   4       87.28       80.76      2.67 o 
   4   1   4     1834.85     1886.81     41.30 o 
   5   1   4      753.42      777.19     24.99 o 
   6   1   4      373.42      387.80     13.03 o 
  -8   2   4       58.23       56.53      3.07 o 
  -7   2   4      203.20      207.38      5.60 o 
  -6   2   4      697.66      729.60     14.00 o 
  -5   2   4     1417.34     1477.81     27.99 o 
  -4   2   4     1094.80     1103.75     21.49 o 
  -3   2   4      127.92      127.08      3.61 o 
  -2   2   4      162.11      154.00      4.11 o 
  -1   2   4      375.06      364.37     12.56 o 
   0   2   4    10787.35    11095.42    394.44 o 
   1   2   4     2160.12     2139.99     46.53 o 
   2   2   4     3249.60     3271.55     71.13 o 
   3   2   4     1157.98     1196.42     26.47 o 
   4   2   4      170.47      171.55      4.53 o 
   5   2   4        1.39       -1.61      1.26 o 
   6   2   4        2.06        3.27      1.50 o 
  -8   3   4       62.83       62.60      3.09 o 
  -7   3   4        2.86        2.58      0.84 o 
  -6   3   4       78.39       73.27      1.94 o 
  -5   3   4      462.60      459.04      8.97 o 
  -4   3   4     1317.91     1267.55     42.46 o 
  -3   3   4     1771.89     1706.95     41.67 o 
  -2   3   4     3800.11     3819.35     98.09 o 
  -1   3   4     1090.95     1082.64     22.01 o 
   0   3   4      563.16      600.19     13.92 o 
   1   3   4      365.55      364.43     12.85 o 
   2   3   4     1610.75     1569.95     34.92 o 
   3   3   4     1225.39     1238.14     27.54 o 
   4   3   4      975.21     1007.30     22.41 o 
   5   3   4      589.35      600.63     19.88 o 
  -8   4   4      215.17      209.43      7.46 o 
  -7   4   4      143.13      143.35      6.19 o 
  -6   4   4      491.41      485.32     15.77 o 
  -5   4   4       77.95       79.54      2.60 o 
  -4   4   4       54.51       60.37      2.16 o 
  -3   4   4      570.73      580.88     11.30 o 
  -2   4   4     1474.66     1394.53     25.09 o 
  -1   4   4     3382.14     3459.54     61.81 o 
   0   4   4     3260.11     3184.79     71.38 o 
   1   4   4     1946.57     1962.68     42.90 o 
   2   4   4      458.29      441.89     10.56 o 
   3   4   4       67.91       64.63      2.57 o 
   4   4   4      161.65      163.92      4.70 o 
   5   4   4      196.05      206.83      8.37 o 
  -7   5   4      176.74      166.70      4.70 o 
  -6   5   4      330.68      323.86      8.39 o 
  -5   5   4     1177.15     1179.68     21.80 o 
  -4   5   4      190.52      186.91      4.16 o 
  -3   5   4     1059.24     1065.62     19.27 o 
  -2   5   4      192.74      188.30      4.38 o 
  -1   5   4        0.68        0.95      0.57 o 
   0   5   4      624.38      603.32     14.04 o 
   1   5   4      251.01      251.98      6.47 o 
   2   5   4     4527.54     4407.27     98.17 o 
   3   5   4      384.83      380.41      9.44 o 
   4   5   4      357.84      360.68      9.54 o 
   5   5   4       22.25       18.83      2.63 o 
  -7   6   4       79.62       84.14      2.33 o 
  -6   6   4        1.56        1.23      0.68 o 
  -5   6   4       92.49       83.87      2.19 o 
  -4   6   4      895.99      862.08     15.58 o 
  -3   6   4      833.19      812.25     18.83 o 
  -2   6   4     1386.95     1361.54     26.90 o 
  -1   6   4     1101.37     1086.61     21.26 o 
   0   6   4      625.35      591.85     13.89 o 
   1   6   4       12.05       14.21      3.89 o 
   2   6   4       56.39       49.91      2.37 o 
   3   6   4      257.10      266.10      7.27 o 
   4   6   4      275.81      306.20      8.23 o 
  -7   7   4      147.80      165.86      7.12 o 
  -6   7   4      402.55      413.75      8.52 o 
  -5   7   4       99.56      111.71      3.79 o 
  -4   7   4      153.99      164.42      3.66 o 
  -3   7   4        7.50        5.95      1.06 o 
  -2   7   4      141.89      140.98      3.53 o 
  -1   7   4      763.21      729.37     14.80 o 
   0   7   4      679.59      681.96     19.16 o 
   1   7   4      536.27      532.39     12.98 o 
   2   7   4      652.25      643.39     21.44 o 
   3   7   4       81.62       88.08      7.23 o 
   4   7   4        7.89        5.11      1.49 o 
  -6   8   4       65.62       68.81      2.24 o 
  -5   8   4      406.75      398.78      8.33 o 
  -4   8   4      482.94      481.56      9.90 o 
  -3   8   4      631.72      624.82     12.59 o 
  -2   8   4      127.32      128.00      3.45 o 
  -1   8   4       68.60       64.04      2.76 o 
   0   8   4        0.43       -0.66      1.02 o 
   1   8   4       88.95       92.65      3.57 o 
   2   8   4      168.87      182.53      5.67 o 
  -5   9   4        1.23        0.84      0.91 o 
  -4   9   4       16.55       15.55      1.31 o 
  -3   9   4      153.84      162.16      4.19 o 
  -2   9   4      419.27      423.48      9.06 o 
  -1   9   4      359.33      373.28      9.49 o 
   0   9   4      281.42      278.69      7.74 o 
   1   9   4      108.68      105.63      4.10 o 
  -1  -9   5       82.12       89.00      3.22 o 
   0  -9   5       19.75       18.81      1.77 o 
   1  -9   5       13.34       10.33      1.64 o 
   2  -9   5       93.76       97.66      4.03 o 
   3  -9   5       55.84       64.75      3.10 o 
   4  -9   5      143.47      144.23      4.97 o 
  -3  -8   5        1.74       -0.51      1.18 o 
  -2  -8   5       34.49       35.39      5.30 o 
  -1  -8   5      142.99      142.61      4.05 o 
   0  -8   5      313.71      306.80     10.68 o 
   1  -8   5      238.72      246.31      5.87 o 
   2  -8   5      100.50      103.18      2.97 o 
   3  -8   5       18.25       17.60      1.84 o 
   4  -8   5       46.05       42.81      2.39 o 
  -4  -7   5      182.24      184.10      5.22 o 
  -3  -7   5      112.03      110.27      3.62 o 
  -2  -7   5       91.31       83.92      2.87 o 
  -1  -7   5        6.35        5.43      1.02 o 
   0  -7   5      320.69      320.00      7.32 o 
   1  -7   5      237.99      237.15      5.59 o 
   2  -7   5      379.84      379.60     17.20 o 
   3  -7   5      334.61      352.81     21.04 o 
  -5  -6   5        0.09       -1.16      1.08 o 
  -4  -6   5       56.01       58.93      3.36 o 
  -3  -6   5      254.34      258.58      7.59 o 
  -2  -6   5      550.09      555.30     12.07 o 
  -1  -6   5      355.52      349.70      7.89 o 
   0  -6   5      861.30      858.54     18.27 o 
   1  -6   5       31.30       31.23      1.47 o 
   2  -6   5        3.41        3.20      0.93 o 
   3  -6   5      209.95      214.32      4.07 o 
   4  -6   5      337.58      338.85      8.65 o 
  -5  -5   5      233.19      232.91      5.92 o 
  -4  -5   5       58.52       53.50      2.38 o 
  -3  -5   5       21.65       17.06      1.21 o 
  -2  -5   5       38.17       36.01      1.68 o 
  -1  -5   5      505.46      499.71     15.14 o 
   0  -5   5     1578.36     1593.16     32.58 o 
   1  -5   5     1216.62     1209.26     29.01 o 
   2  -5   5     1178.39     1170.38     17.52 o 
   3  -5   5      342.74      348.26      6.63 o 
   4  -5   5       31.62       31.71      1.43 o 
  -6  -4   5       28.47       34.53      2.04 o 
  -5  -4   5      376.78      385.49     11.05 o 
  -4  -4   5       56.77       64.04      4.53 o 
  -3  -4   5     1041.82     1049.68     19.25 o 
  -2  -4   5     1040.99     1031.37     17.92 o 
  -1  -4   5      378.33      384.65      7.08 o 
   0  -4   5       14.19       16.75      1.33 o 
   1  -4   5        1.88        1.78      0.47 o 
   2  -4   5     3239.05     3355.44     51.99 o 
   3  -4   5      845.58      809.69     17.22 o 
   4  -4   5      808.83      831.88     18.42 o 
  -6  -3   5       85.78       80.80      2.78 o 
  -5  -3   5      145.93      137.04      3.36 o 
  -4  -3   5      496.88      516.51      8.52 o 
  -3  -3   5      215.83      219.26      4.34 o 
  -2  -3   5     1477.63     1471.08     25.31 o 
  -1  -3   5     2076.65     2076.80     35.44 o 
   0  -3   5     3057.71     3146.30     54.08 o 
   1  -3   5       43.78       39.60      1.42 o 
   2  -3   5     5436.51     5568.57     99.87 o 
   3  -3   5      228.13      236.53      5.58 o 
   4  -3   5      153.21      152.16      3.79 o 
   5  -3   5      499.64      516.23     11.74 o 
  -7  -2   5       95.00      103.98      4.96 o 
  -6  -2   5      524.91      517.66     11.38 o 
  -5  -2   5      645.81      634.18     11.49 o 
  -4  -2   5      570.81      564.87     10.18 o 
  -3  -2   5      401.30      397.95      7.36 o 
  -2  -2   5       36.98       32.95      1.38 o 
  -1  -2   5      217.14      206.13      3.95 o 
   0  -2   5      925.81      932.88     16.22 o 
   1  -2   5     2662.54     2615.14     53.14 o 
   2  -2   5     3473.75     3467.67    198.00 o 
   3  -2   5     1614.00     1637.08     51.54 o 
   4  -2   5      431.61      407.82     13.94 o 
   5  -2   5       75.09       86.96      3.47 o 
  -7  -1   5       46.75       41.56      2.94 o 
  -6  -1   5        0.08        0.22      0.77 o 
  -5  -1   5      500.86      512.88      9.26 o 
  -4  -1   5      863.50      858.92     15.04 o 
  -3  -1   5     3511.38     3564.38     61.83 o 
  -2  -1   5     1254.13     1209.80     20.94 o 
  -1  -1   5     3151.32     3369.88     57.39 o 
   0  -1   5      875.15      880.82     27.83 o 
   1  -1   5        6.90        5.27      1.32 o 
   2  -1   5        3.81        6.44      0.77 o 
   3  -1   5      350.48      348.93     12.97 o 
   4  -1   5     1351.23     1424.70     44.27 o 
   5  -1   5      755.28      769.19     24.31 o 
  -7   0   5      298.80      292.04     10.27 o 
  -6   0   5      313.64      302.17      6.79 o 
  -5   0   5      675.65      651.41     11.54 o 
  -4   0   5       97.68       92.77      2.10 o 
  -3   0   5       41.72       52.85      2.10 o 
  -2   0   5     4742.85     5281.52    115.49 o 
  -1   0   5     3028.58     3012.58     94.38 o 
   0   0   5     3667.66     3694.46    100.19 o 
   1   0   5     3771.36     3855.47    137.31 o 
   2   0   5     1853.46     1924.48     41.38 o 
   3   0   5       20.48       19.66      3.28 o 
   4   0   5      174.06      187.96      4.60 o 
   5   0   5      224.64      227.78      7.99 o 
  -8   1   5        1.07        0.88      1.34 o 
  -7   1   5       13.01       14.22      1.68 o 
  -6   1   5      684.36      685.86     12.74 o 
  -5   1   5      996.84     1025.48     16.25 o 
  -4   1   5     1847.80     1898.16     36.52 o 
  -3   1   5     2377.73     2448.27     76.74 o 
  -2   1   5      529.47      534.29     17.00 o 
  -1   1   5      318.99      329.49     11.17 o 
   0   1   5       84.92       97.93      4.68 o 
   1   1   5     1352.70     1361.21     28.81 o 
   2   1   5     2722.73     2735.57     58.45 o 
   3   1   5     1712.36     1693.79     36.72 o 
   4   1   5      704.25      697.50     15.69 o 
   5   1   5      201.41      215.64      7.88 o 
  -8   2   5      172.43      173.24      6.60 o 
  -7   2   5      264.52      261.12      9.15 o 
  -6   2   5       38.27       34.67      1.59 o 
  -4   2   5      590.61      607.70     14.97 o 
  -3   2   5     1268.20     1283.52     31.02 o 
  -2   2   5     4398.25     4503.22    135.00 o 
  -1   2   5     3112.54     3102.56     82.38 o 
   0   2   5     2665.30     2712.71     54.21 o 
   1   2   5      592.38      577.89     13.00 o 
   2   2   5       19.97       20.37      1.45 o 
   3   2   5      152.04      140.09      4.68 o 
   4   2   5      207.62      205.54      7.71 o 
   5   2   5      641.75      665.30     14.87 o 
  -8   3   5      113.60      116.31      4.90 o 
  -7   3   5      182.18      187.81      6.88 o 
  -6   3   5     1154.17     1127.14     27.53 o 
  -5   3   5      691.66      688.87     13.55 o 
  -4   3   5      714.96      699.19     17.52 o 
  -3   3   5      306.39      303.57      9.02 o 
  -2   3   5       67.67       65.86      2.55 o 
  -1   3   5     2012.87     2212.74     44.29 o 
   0   3   5      209.74      149.40      5.66 o 
   1   3   5     2968.10     2956.37     63.74 o 
   2   3   5     1189.91     1153.52     25.83 o 
   3   3   5     1026.11     1063.64     24.07 o 
   4   3   5       61.41       58.48      3.98 o 
   5   3   5        0.13       -0.02      1.04 o 
  -7   4   5        4.29        1.65      1.15 o 
  -6   4   5       27.80       26.97      1.57 o 
  -5   4   5      296.33      279.71      8.85 o 
  -4   4   5     3486.67     3641.73     84.31 o 
  -3   4   5     1533.61     1563.11     27.34 o 
  -2   4   5     1556.71     1514.78     34.16 o 
  -1   4   5     1007.20      997.69     20.84 o 
   0   4   5        2.67        1.95      0.71 o 
   1   4   5      168.96      164.23      4.59 o 
   2   4   5      311.07      306.76     12.49 o 
   3   4   5      381.74      382.21      9.36 o 
   4   4   5      587.88      607.28     16.66 o 
   5   4   5      258.46      272.99      7.24 o 
  -7   5   5      292.88      307.05      8.08 o 
  -6   5   5      214.16      219.81      7.30 o 
  -5   5   5      215.14      217.81      4.83 o 
  -4   5   5        8.31       13.59      1.32 o 
  -3   5   5      188.50      178.28      3.78 o 
  -2   5   5     1087.45     1050.30     21.16 o 
  -1   5   5     1696.63     1693.79     37.96 o 
   0   5   5     1737.07     1662.23     36.75 o 
   1   5   5      689.73      676.97     15.61 o 
   2   5   5       40.92       36.80      2.25 o 
   3   5   5        1.83        0.06      1.06 o 
   4   5   5       74.67       75.87      3.17 o 
   5   5   5       67.45       74.12      3.36 o 
  -7   6   5       86.63       91.22      2.63 o 
  -6   6   5      330.86      334.60      6.99 o 
  -5   6   5      204.33      213.48      4.43 o 
  -4   6   5     2032.49     2060.60     36.48 o 
  -3   6   5      337.63      340.43      6.71 o 
  -2   6   5       84.78       78.31      2.35 o 
  -1   6   5        6.67        6.57      1.05 o 
   0   6   5      325.65      308.78      7.96 o 
   1   6   5     1191.35     1141.68     26.23 o 
   2   6   5      194.41      193.94      5.61 o 
   3   6   5      405.85      396.24     10.25 o 
   4   6   5      136.10      137.18      4.72 o 
  -6   7   5        6.03        7.72      0.97 o 
  -5   7   5       46.43       46.65      1.89 o 
  -4   7   5      134.08      134.51      3.44 o 
  -3   7   5      393.03      390.44      8.18 o 
  -2   7   5     1125.28     1100.62     21.31 o 
  -1   7   5      467.06      442.98     13.87 o 
   0   7   5      333.14      307.99      8.02 o 
   1   7   5       17.03       13.12      1.47 o 
   2   7   5      120.85      133.94      4.52 o 
   3   7   5      212.30      216.71      6.51 o 
  -5   8   5      147.71      158.37      3.96 o 
  -4   8   5       74.53       81.02      3.68 o 
  -3   8   5        4.61        4.83      1.25 o 
  -2   8   5       32.57       35.03      2.47 o 
  -1   8   5      279.77      284.63      7.63 o 
   0   8   5      388.61      393.19     14.23 o 
   1   8   5      285.46      281.94      7.83 o 
   2   8   5      160.34      160.37      5.31 o 
  -4   9   5      240.41      253.55      5.92 o 
  -3   9   5      148.84      161.35      4.25 o 
  -2   9   5      230.12      232.99      6.61 o 
  -1   9   5       14.38       12.20      1.60 o 
   0   9   5       21.09       23.33      2.33 o 
  -1  -9   6       10.96        9.14      1.43 o 
   0  -9   6       77.76       80.64      3.77 o 
   1  -9   6       96.56       99.44      4.18 o 
   2  -9   6      130.25      131.16      4.95 o 
   3  -9   6       21.24       20.52      2.09 o 
   4  -9   6       57.72       55.62      2.97 o 
  -2  -8   6      172.81      178.15      5.10 o 
  -1  -8   6       57.32       55.40      2.39 o 
   0  -8   6       47.83       47.28      2.21 o 
   1  -8   6        2.13        0.34      0.94 o 
   2  -8   6       26.16       22.08      2.09 o 
   3  -8   6      100.11       95.02      3.73 o 
  -3  -7   6       29.36       31.38      2.03 o 
  -2  -7   6      217.19      217.16      5.55 o 
  -1  -7   6      255.03      249.42      7.92 o 
   0  -7   6      272.68      268.31      6.38 o 
   1  -7   6      263.66      265.09     11.28 o 
   2  -7   6      126.76      129.77      3.91 o 
   3  -7   6       34.92       37.93      1.74 o 
  -4  -6   6      186.43      181.18      4.96 o 
  -3  -6   6      183.52      177.13      4.68 o 
  -2  -6   6       87.31       81.63      2.71 o 
  -1  -6   6        3.80        3.01      0.93 o 
   0  -6   6        2.38        2.08      0.80 o 
   1  -6   6      263.37      267.24      9.27 o 
   2  -6   6      648.40      646.14     12.63 o 
   3  -6   6      193.76      205.67      4.48 o 
   4  -6   6      157.16      141.47      5.79 o 
  -5  -5   6       10.14       11.07      1.33 o 
  -4  -5   6      282.01      280.03      6.70 o 
  -3  -5   6      469.44      467.27     10.51 o 
  -2  -5   6      665.50      635.52     13.52 o 
  -1  -5   6     1047.57     1036.41     21.35 o 
   0  -5   6      100.20       95.11      2.66 o 
   1  -5   6      109.12      114.84      2.93 o 
   2  -5   6        8.00        6.48      0.97 o 
   3  -5   6        3.64        4.97      0.73 o 
   4  -5   6      268.72      246.55      8.75 o 
   5  -5   6      208.31      212.24      7.06 o 
  -6  -4   6      171.81      168.83      4.60 o 
  -5  -4   6      156.03      161.99      5.35 o 
  -4  -4   6      583.81      549.36     12.06 o 
  -3  -4   6        2.40        3.04      1.49 o 
  -2  -4   6      142.35      138.14      3.60 o 
  -1  -4   6      441.50      425.36      7.86 o 
   0  -4   6     1093.68     1073.18     18.92 o 
   1  -4   6      789.07      773.70     11.46 o 
   2  -4   6      706.96      702.96     12.11 o 
   3  -4   6       78.45       89.19      5.20 o 
   4  -4   6       27.51       24.83      2.03 o 
   5  -4   6       10.44        9.60      0.87 o 
  -6  -3   6       75.40       81.03      2.78 o 
  -5  -3   6      109.00      121.15      3.50 o 
  -4  -3   6     1764.46     1742.97     30.30 o 
  -3  -3   6      810.37      779.38     13.96 o 
  -2  -3   6      818.71      786.45     13.92 o 
  -1  -3   6      460.44      460.13      8.30 o 
   0  -3   6       40.28       39.42      1.67 o 
   1  -3   6     1108.14     1135.73     21.70 o 
   2  -3   6      224.99      209.69      4.79 o 
   3  -3   6      498.79      502.40      9.39 o 
   4  -3   6      722.92      765.26     17.46 o 
   5  -3   6      124.39      121.96      4.84 o 
  -7  -2   6      129.15      127.37      5.68 o 
  -6  -2   6      168.93      149.97      5.40 o 
  -5  -2   6        6.89        7.04      0.82 o 
  -4  -2   6      188.95      171.86      3.59 o 
  -3  -2   6      349.68      346.64      6.47 o 
  -2  -2   6     1713.34     1719.74     29.52 o 
  -1  -2   6     2486.60     2566.94     44.07 o 
   0  -2   6     2315.39     2315.67     40.06 o 
   1  -2   6     1318.22     1417.42     30.49 o 
   2  -2   6      133.63      142.74      5.53 o 
   3  -2   6       15.40       15.31      0.98 o 
   4  -2   6      323.30      298.52     10.41 o 
   5  -2   6      186.62      134.62      5.20 o 
  -7  -1   6      120.48      122.40      5.34 o 
  -6  -1   6      337.39      341.42      7.73 o 
  -5  -1   6      789.12      804.51     14.26 o 
  -4  -1   6     1167.16     1128.03     19.82 o 
  -3  -1   6      185.31      188.13      5.14 o 
  -2  -1   6      539.44      605.61     10.67 o 
  -1  -1   6      262.47      268.10      9.11 o 
   0  -1   6      748.78      756.28     37.29 o 
   1  -1   6     1180.05     1204.57     74.20 o 
   2  -1   6     2160.38     2271.69     49.08 o 
   3  -1   6     1116.11     1163.22     25.21 o 
   4  -1   6      368.24      372.70      8.57 o 
   5  -1   6        9.61        6.65      1.42 o 
  -7   0   6       34.24       29.52      2.61 o 
  -6   0   6       16.74       14.08      1.34 o 
  -5   0   6      217.26      216.98      4.31 o 
  -4   0   6      939.18      983.38     17.16 o 
  -3   0   6     1255.28     1281.04     22.26 o 
  -2   0   6     2591.75     2740.33     82.50 o 
  -1   0   6     1477.27     1475.04     45.39 o 
   0   0   6      943.59     1010.45     33.83 o 
   1   0   6      407.00      410.09     12.02 o 
   2   0   6      222.53      217.85      5.32 o 
   3   0   6     1020.14     1042.87     22.58 o 
   4   0   6      880.27      886.69     19.33 o 
   5   0   6      328.83      351.83     11.98 o 
  -7   1   6      337.53      338.74     11.72 o 
  -6   1   6      473.38      483.76     16.09 o 
  -5   1   6      364.01      358.85      8.65 o 
  -4   1   6      139.35      138.92      3.84 o 
  -3   1   6      194.43      211.01      7.44 o 
  -2   1   6      116.14       96.08      3.93 o 
  -1   1   6     2409.09     2407.27     86.18 o 
   0   1   6     2958.71     2972.75     80.97 o 
   1   1   6     1473.62     1528.97     30.38 o 
   2   1   6      873.08      874.30     19.40 o 
   3   1   6       73.82       76.81      2.53 o 
   4   1   6       17.55       17.04      1.41 o 
   5   1   6      145.72      149.45      4.20 o 
  -7   2   6       68.12       66.78      3.41 o 
  -6   2   6       50.15       58.46      2.08 o 
  -5   2   6      951.54      962.66     18.78 o 
  -4   2   6     1206.41     1192.63     38.51 o 
  -3   2   6     2053.39     2108.80     64.78 o 
  -2   2   6      794.97      825.70     25.92 o 
  -1   2   6        3.33        3.54      0.82 o 
   0   2   6      481.54      517.79     11.03 o 
   1   2   6     1644.40     1709.14     37.23 o 
   2   2   6     1457.61     1409.82     31.39 o 
   3   2   6      786.36      798.22     29.78 o 
   4   2   6      766.13      784.86     17.90 o 
   5   2   6      126.30      131.06      4.05 o 
  -7   3   6      158.16      149.99      5.95 o 
  -6   3   6       45.92       50.74      2.51 o 
  -5   3   6        0.88        1.09      1.03 o 
  -4   3   6      249.90      244.24      6.50 o 
  -3   3   6      412.17      424.16     13.79 o 
  -2   3   6     1919.21     2016.13     53.45 o 
  -1   3   6     2275.33     2339.52     46.72 o 
   0   3   6     1661.09     1751.35     35.05 o 
   1   3   6      233.74      217.11      5.64 o 
   2   3   6      199.64      185.26      5.07 o 
   3   3   6     1537.14     1528.56     33.66 o 
   4   3   6      169.20      177.11      5.04 o 
   5   3   6      288.06      308.84      7.91 o 
  -7   4   6      285.95      298.05     10.46 o 
  -6   4   6      369.02      382.66      9.89 o 
  -5   4   6      471.88      476.54     12.20 o 
  -4   4   6      382.38      380.05      9.71 o 
  -3   4   6       19.83       20.11      1.66 o 
  -2   4   6        7.44        6.94      0.80 o 
  -1   4   6      655.52      660.38     15.76 o 
   0   4   6     1318.97     1297.76     29.10 o 
   1   4   6     1920.06     1874.06     41.24 o 
   2   4   6      864.35      829.42     18.94 o 
   3   4   6      534.44      521.03     12.51 o 
   4   4   6       31.39       30.80      2.19 o 
   5   4   6        3.89        0.82      2.00 o 
  -7   5   6        0.31        1.30      1.35 o 
  -6   5   6       57.11       57.90      2.39 o 
  -5   5   6      659.77      654.73     13.08 o 
  -4   5   6      120.12      122.99      2.95 o 
  -3   5   6     1241.16     1264.88     22.70 o 
  -2   5   6      589.21      587.40     19.60 o 
  -1   5   6      585.83      558.06     13.34 o 
   0   5   6        1.36        1.77      0.91 o 
   1   5   6       18.98       19.07      2.36 o 
   2   5   6      273.45      275.98      7.36 o 
   3   5   6      978.70      969.14     22.29 o 
   4   5   6      382.16      386.39     10.03 o 
   5   5   6      115.43      126.30      4.60 o 
  -7   6   6      196.24      214.95      6.41 o 
  -6   6   6      187.70      199.37      4.62 o 
  -5   6   6       82.93       82.34      2.51 o 
  -4   6   6       95.11       87.56      2.58 o 
  -3   6   6      236.74      237.71      5.91 o 
  -2   6   6      864.62      820.12     18.96 o 
  -1   6   6      593.09      589.72     13.94 o 
   0   6   6      737.42      694.89     16.49 o 
   1   6   6      457.56      423.44     10.75 o 
   2   6   6      200.14      186.75      5.64 o 
   3   6   6        1.54        1.69      1.31 o 
   4   6   6        1.86        2.95      1.45 o 
  -6   7   6      184.78      198.95      4.69 o 
  -5   7   6      357.95      363.00      7.65 o 
  -4   7   6      214.96      231.56      5.29 o 
  -3   7   6      237.35      232.67      5.36 o 
  -2   7   6       32.74       28.91      1.97 o 
  -1   7   6       50.26       54.88      2.61 o 
   0   7   6      221.48      222.42      6.33 o 
   1   7   6      424.45      414.68     10.76 o 
   2   7   6      353.30      355.24      9.54 o 
   3   7   6      193.76      193.86      6.27 o 
  -5   8   6       41.75       39.01      1.96 o 
  -4   8   6      174.42      172.76      4.36 o 
  -3   8   6      460.04      446.56      9.39 o 
  -2   8   6      373.56      366.71      9.44 o 
  -1   8   6      227.38      214.74      6.29 o 
   0   8   6      100.24       94.52      3.77 o 
   1   8   6       22.93       18.33      1.86 o 
  -3   9   6        2.68        3.80      1.32 o 
  -2   9   6       94.67       90.86      3.68 o 
  -1   9   6      207.42      210.52      6.42 o 
   0  -9   7       75.84       75.61      3.71 o 
   1  -9   7        0.74        0.99      1.37 o 
   2  -9   7        0.61       -0.34      1.29 o 
   3  -9   7       10.64       10.36      1.62 o 
  -2  -8   7        5.28        2.14      1.15 o 
  -1  -8   7       23.55       22.35      1.75 o 
   0  -8   7       38.05       38.53      2.03 o 
   1  -8   7      157.94      155.11      3.80 o 
   2  -8   7       82.31       82.78      3.60 o 
   3  -8   7       84.67       92.32      3.82 o 
  -3  -7   7      104.50      103.93      3.45 o 
  -2  -7   7      140.27      133.33      4.32 o 
  -1  -7   7      101.23       94.56      3.06 o 
   0  -7   7       17.77       15.73      1.95 o 
   1  -7   7       67.66       66.28      2.16 o 
   2  -7   7       58.46       59.98      2.24 o 
   3  -7   7      131.77      123.65      4.53 o 
  -4  -6   7        0.73       -1.64      1.10 o 
  -3  -6   7       13.81        7.82      1.24 o 
  -2  -6   7      108.30      104.10      3.19 o 
  -1  -6   7      386.15      377.39      8.50 o 
   0  -6   7      377.97      367.79      8.32 o 
   1  -6   7      268.76      259.31      5.61 o 
   2  -6   7      244.65      242.86      5.24 o 
   3  -6   7      102.79       92.44      4.49 o 
  -5  -5   7      107.94      105.48      6.03 o 
  -4  -5   7      295.64      290.53      6.96 o 
  -3  -5   7       65.74       58.21      2.52 o 
  -2  -5   7      127.00      122.18      3.42 o 
  -1  -5   7        1.28        3.04      1.93 o 
   0  -5   7      178.15      169.01      4.24 o 
   1  -5   7      599.19      604.10     12.42 o 
   2  -5   7      113.47      118.83      2.49 o 
   3  -5   7     1382.04     1416.64     58.41 o 
   4  -5   7       60.28       67.35      3.74 o 
  -5  -4   7       53.88       57.23      2.89 o 
  -4  -4   7       45.86       47.40      2.14 o 
  -3  -4   7      186.59      179.58      4.64 o 
  -2  -4   7      527.84      525.93     11.37 o 
  -1  -4   7      634.37      596.67     12.62 o 
   0  -4   7      506.88      513.67     11.06 o 
   1  -4   7      135.93      132.87      3.22 o 
   2  -4   7       12.61       17.58      2.20 o 
   3  -4   7      708.72      737.41     34.17 o 
   4  -4   7      363.94      356.92     11.98 o 
  -6  -3   7      178.41      173.66      4.61 o 
  -5  -3   7      297.32      273.71      6.50 o 
  -4  -3   7        2.27        9.04      4.05 o 
  -3  -3   7       18.62       13.71      1.30 o 
  -2  -3   7      299.92      300.38      5.71 o 
  -1  -3   7      190.69      183.20      3.77 o 
   0  -3   7     1129.66     1138.87     19.96 o 
   1  -3   7     1287.10     1322.04     32.96 o 
   2  -3   7      562.38      590.99     25.89 o 
   3  -3   7      628.41      635.03     14.58 o 
   4  -3   7      119.92      127.26      5.59 o 
  -6  -2   7       63.72       67.25      2.41 o 
  -5  -2   7      210.48      210.95      4.42 o 
  -4  -2   7      600.03      590.57     10.70 o 
  -3  -2   7      700.28      665.83     11.94 o 
  -2  -2   7     1138.56     1188.74     20.38 o 
  -1  -2   7       15.60       15.93      1.26 o 
   0  -2   7        0.03        0.63      0.65 o 
   1  -2   7      276.10      284.05      6.31 o 
   2  -2   7      677.45      678.31     22.66 o 
   3  -2   7     1229.89     1313.17     29.22 o 
   4  -2   7      275.00      283.51     10.45 o 
   5  -2   7      553.56      564.17     18.85 o 
  -7  -1   7      116.89      116.09      5.28 o 
  -6  -1   7      181.37      171.20      4.39 o 
  -5  -1   7        5.97        5.62      1.21 o 
  -4  -1   7      113.79      115.64      3.93 o 
  -3  -1   7      670.59      702.01     12.51 o 
  -2  -1   7     1278.26     1308.95     48.52 o 
  -1  -1   7     1185.41     1199.25     49.13 o 
   0  -1   7     1162.66     1176.58     31.61 o 
   1  -1   7     1783.59     1904.31     51.06 o 
   2  -1   7      122.37      125.75      4.51 o 
   3  -1   7       22.97       19.77      3.01 o 
   4  -1   7       95.46       85.50      2.62 o 
   5  -1   7      279.01      266.98      9.72 o 
  -7   0   7      124.72      124.51      5.37 o 
  -6   0   7      393.25      397.71      8.88 o 
  -5   0   7      309.11      316.08      6.16 o 
  -4   0   7      655.02      646.65     32.15 o 
  -3   0   7      418.22      422.55     10.15 o 
  -1   0   7      457.71      471.79     15.47 o 
   0   0   7     1077.37     1115.18     30.34 o 
   1   0   7     2463.01     2474.64     68.65 o 
   2   0   7     1127.81     1191.40     25.84 o 
   3   0   7      709.83      714.01     16.08 o 
   4   0   7      134.43      142.50      3.94 o 
   5   0   7      126.12      135.45      3.92 o 
  -7   1   7        4.98        3.75      1.52 o 
  -6   1   7        1.41        3.73      1.37 o 
  -5   1   7      437.76      418.80     10.23 o 
  -4   1   7      483.74      504.75     13.79 o 
  -3   1   7     1205.56     1168.88     37.00 o 
  -2   1   7     1898.44     1918.57     58.94 o 
  -1   1   7     1248.46     1337.93     35.95 o 
   0   1   7        6.70        4.88      1.03 o 
   1   1   7      933.51     1057.45     21.35 o 
   2   1   7      497.31      469.84     10.94 o 
   3   1   7      420.86      416.50      9.89 o 
   4   1   7      769.89      775.03     17.47 o 
   5   1   7      250.05      265.48      7.01 o 
  -7   2   7      262.05      267.02      9.63 o 
  -6   2   7      303.88      317.60     11.08 o 
  -5   2   7      295.10      286.09     12.06 o 
  -4   2   7       79.39       71.47      3.64 o 
  -3   2   7      685.68      677.64     21.48 o 
  -2   2   7      763.77      799.16     41.05 o 
  -1   2   7      986.97     1023.81     50.53 o 
   0   2   7     2313.94     2439.95     51.84 o 
   1   2   7      897.03      919.48     20.21 o 
   2   2   7      600.06      579.40     13.42 o 
   3   2   7      191.70      192.82     10.55 o 
   4   2   7        6.32        4.91      1.56 o 
   5   2   7       91.18       92.69      3.44 o 
  -7   3   7       32.30       39.44      2.97 o 
  -6   3   7      383.41      390.63     13.39 o 
  -5   3   7      541.26      531.98     17.67 o 
  -4   3   7     1471.80     1510.31     45.27 o 
  -3   3   7      354.67      373.40     12.80 o 
  -2   3   7      676.19      683.01     35.60 o 
  -1   3   7        2.12        3.45      2.84 o 
   0   3   7      135.75      137.30      4.60 o 
   1   3   7      660.93      626.05     14.28 o 
   2   3   7      437.66      410.46     10.05 o 
   3   3   7      662.86      646.95     15.06 o 
   4   3   7      267.86      276.67      8.10 o 
   5   3   7       89.06       96.18      4.76 o 
  -7   4   7       93.20      100.99      4.68 o 
  -6   4   7       63.57       61.60      3.45 o 
  -5   4   7       32.95       33.94      1.87 o 
  -4   4   7        5.68        2.61      1.35 o 
  -3   4   7     3122.80     3289.19    104.84 o 
  -2   4   7      973.15     1018.75     38.58 o 
  -1   4   7     1167.29     1213.76     24.86 o 
   0   4   7      659.80      636.19     21.70 o 
   1   4   7      204.96      185.38      5.20 o 
   2   4   7      235.58      220.96      6.11 o 
   3   4   7      123.29      116.27      4.03 o 
   4   4   7      249.20      253.25      7.08 o 
   5   4   7      129.77      151.78     10.51 o 
  -7   5   7      106.55      108.03      4.98 o 
  -6   5   7      257.54      265.76      7.29 o 
  -5   5   7      479.68      507.47     12.98 o 
  -4   5   7      253.91      253.95      5.18 o 
  -3   5   7      124.62      131.23      9.98 o 
  -2   5   7       18.07       17.85      2.56 o 
  -1   5   7      554.32      527.06     12.56 o 
   0   5   7      667.32      621.19     14.49 o 
   1   5   7      810.73      765.64     17.96 o 
   2   5   7      519.43      488.30     12.08 o 
   3   5   7       37.02       35.60      2.61 o 
   4   5   7        6.76        6.42      1.62 o 
  -6   6   7       50.56       48.52      2.04 o 
  -5   6   7      245.65      248.09      5.64 o 
  -4   6   7      506.41      521.82     10.71 o 
  -3   6   7      776.27      782.32     17.88 o 
  -2   6   7      539.57      528.70     16.91 o 
  -1   6   7      203.77      191.78      5.53 o 
   0   6   7       17.62       12.18      1.86 o 
   1   6   7       49.19       51.72      5.28 o 
   2   6   7      234.26      234.06      8.95 o 
   3   6   7      133.51      144.06      4.92 o 
  -5   7   7       44.44       48.70      2.13 o 
  -4   7   7        1.12        2.39      0.97 o 
  -3   7   7      105.85      100.07      3.62 o 
  -2   7   7      156.24      158.37      4.90 o 
  -1   7   7      797.05      764.53     18.59 o 
   0   7   7      383.56      356.79     10.28 o 
   1   7   7      123.10      116.82      4.28 o 
   2   7   7       42.72       38.32      2.95 o 
  -4   8   7      187.17      184.61      4.68 o 
  -3   8   7       97.13      140.27      7.08 o 
  -2   8   7       17.10       14.04      1.72 o 
  -1   8   7        3.33        5.73      1.40 o 
   0   8   7       93.07      100.07      4.03 o 
   1   8   7      127.19      139.03      9.48 o 
  -1  -8   8       76.60       74.64      2.79 o 
   0  -8   8       29.25       30.19      1.85 o 
   1  -8   8      139.02      136.51      6.46 o 
   2  -8   8        3.71        1.58      1.32 o 
   3  -8   8       11.81       13.44      1.73 o 
  -3  -7   8        1.10       -0.39      1.13 o 
  -2  -7   8        6.16        4.80      1.16 o 
  -1  -7   8       28.12       28.79      1.86 o 
   0  -7   8      191.33      192.05      4.91 o 
   1  -7   8       65.78       68.47      3.65 o 
   2  -7   8      148.85      146.73      3.56 o 
  -4  -6   8       65.93       68.41      2.88 o 
  -3  -6   8      238.68      236.03      6.27 o 
  -2  -6   8      132.43      129.56      3.79 o 
  -1  -6   8       73.37       72.86      2.58 o 
   0  -6   8       18.06       16.07      1.44 o 
   1  -6   8        0.41        0.86      0.82 o 
   2  -6   8       14.80       13.54      1.66 o 
   3  -6   8      158.87      169.66      6.60 o 
  -4  -5   8       50.95       42.23      2.21 o 
  -3  -5   8      475.10      469.23     18.04 o 
  -2  -5   8      122.56      120.79      3.48 o 
  -1  -5   8      298.85      288.59      6.83 o 
   0  -5   8      384.75      361.69      9.51 o 
   1  -5   8      406.88      393.26     12.69 o 
   2  -5   8        7.18        4.40      1.43 o 
   3  -5   8      258.54      275.46      9.84 o 
  -5  -4   8      232.66      227.64      5.72 o 
  -4  -4   8       63.16       58.47      2.34 o 
  -3  -4   8      687.63      651.64     14.14 o 
  -2  -4   8       46.29       39.60      1.85 o 
  -1  -4   8        5.49        5.33      1.28 o 
   0  -4   8      213.72      201.03      4.93 o 
   1  -4   8      260.87      245.46     20.98 o 
   2  -4   8      809.22      780.00     47.49 o 
   4  -4   8      214.30      225.03      8.76 o 
  -6  -3   8        2.06       -0.01      1.01 o 
  -5  -3   8        2.86        3.26      1.11 o 
  -4  -3   8      168.95      181.38      4.66 o 
  -3  -3   8      744.50      718.85     21.54 o 
  -2  -3   8      636.43      620.90     14.37 o 
  -1  -3   8      828.72      813.21     17.26 o 
   0  -3   8      304.79      301.18     10.58 o 
   1  -3   8       48.51       43.02      2.80 o 
   2  -3   8        3.37        4.16      1.91 o 
   3  -3   8       71.22       71.51      3.86 o 
   4  -3   8      144.46      149.83      6.55 o 
  -6  -2   8      157.91      156.00      5.68 o 
  -5  -2   8      268.56      258.52      6.21 o 
  -4  -2   8      130.75      122.27      3.37 o 
  -3  -2   8        0.65        0.66      1.54 o 
  -2  -2   8        4.39        5.08      1.48 o 
  -1  -2   8     1098.56     1146.38     25.93 o 
   0  -2   8      777.02      779.53     17.91 o 
   1  -2   8     1096.91     1159.41     81.70 o 
   2  -2   8      335.40      370.26     20.89 o 
   3  -2   8       99.00       99.37      3.14 o 
   4  -2   8       14.77       13.98      2.07 o 
   5  -2   8       12.31        9.41      1.98 o 
  -6  -1   8       82.63      102.16      7.81 o 
  -5  -1   8      436.38      462.96     10.24 o 
  -4  -1   8      518.95      522.28     10.76 o 
  -3  -1   8      860.69      846.64     16.31 o 
  -2  -1   8      254.09      245.56      6.35 o 
  -1  -1   8      801.32      856.94     40.36 o 
   0  -1   8       13.20       13.29      1.65 o 
   1  -1   8      217.63      218.90     12.62 o 
   2  -1   8      246.82      237.96      6.14 o 
   3  -1   8      525.07      525.41     12.43 o 
   4  -1   8      392.16      409.65     15.94 o 
   5  -1   8       66.54       78.03      4.29 o 
  -7   0   8       80.85       75.67      4.06 o 
  -6   0   8       42.97       36.96      2.85 o 
  -5   0   8      166.55      144.68      4.33 o 
  -4   0   8       59.31       62.82      2.58 o 
  -3   0   8      445.89      436.39     14.86 o 
  -2   0   8      979.33      955.03     31.31 o 
  -1   0   8     1869.60     1898.11     86.12 o 
   0   0   8      693.17      756.04     21.43 o 
   1   0   8      223.03      237.30     11.41 o 
   2   0   8        5.26        7.55      1.44 o 
   3   0   8        9.55        4.93      1.71 o 
   4   0   8       74.13       74.10      4.07 o 
   5   0   8      200.54      204.00     13.73 o 
  -7   1   8      104.83      116.65      5.16 o 
  -6   1   8      235.00      239.09      8.78 o 
  -5   1   8      664.20      659.38     21.71 o 
  -4   1   8      426.19      433.71     25.05 o 
  -3   1   8      379.96      363.50     12.35 o 
  -2   1   8       15.71       10.35      1.49 o 
  -1   1   8       45.56       46.81      3.17 o 
   0   1   8      944.65     1037.85     38.41 o 
   1   1   8      828.31      824.75     17.38 o 
   2   1   8      726.42      731.30     16.59 o 
   3   1   8      631.95      608.50     14.26 o 
   4   1   8        3.14        6.80      1.25 o 
   5   1   8        2.67        3.28      1.18 o 
  -7   2   8       34.46       25.49      2.56 o 
  -6   2   8       46.11       48.90      3.12 o 
  -5   2   8       27.43       35.06      2.69 o 
  -4   2   8      461.80      494.58     16.47 o 
  -3   2   8     1132.28     1148.18     35.98 o 
  -2   2   8     1023.83     1068.62     28.10 o 
  -1   2   8      807.69      855.36     36.62 o 
   0   2   8      302.75      307.01      7.03 o 
   1   2   8      154.15      150.72      4.36 o 
   2   2   8      280.05      270.19      6.99 o 
   3   2   8      421.83      403.68      9.91 o 
   4   2   8      170.08      168.95      5.11 o 
   5   2   8      179.25      199.42      5.77 o 
  -7   3   8      150.29      159.46      6.50 o 
  -6   3   8      241.23      232.78      8.63 o 
  -5   3   8      121.68      113.19      4.92 o 
  -4   3   8       21.67       18.73      2.02 o 
  -3   3   8      247.21      244.70     11.95 o 
  -2   3   8      521.04      536.05     25.90 o 
  -1   3   8      715.37      734.98     31.30 o 
   0   3   8     1125.85     1148.08     23.68 o 
   1   3   8      708.60      688.23     16.12 o 
   2   3   8      363.81      353.21      8.90 o 
   3   3   8       25.49       22.10      2.02 o 
   4   3   8      152.01      147.18      4.78 o 
   5   3   8       76.62       82.13      3.98 o 
  -7   4   8       29.13       33.82      2.82 o 
  -6   4   8      178.22      195.67      7.60 o 
  -5   4   8      465.70      494.92     16.80 o 
  -4   4   8      454.78      459.68     13.73 o 
  -3   4   8      374.77      377.15     22.92 o 
  -2   4   8      163.50      173.09     10.50 o 
  -1   4   8        2.35        2.76      1.22 o 
   0   4   8       61.97       59.60      2.67 o 
   1   4   8      267.78      253.60      6.90 o 
   2   4   8      596.08      558.46     13.48 o 
   3   4   8      531.78      506.22     12.45 o 
   4   4   8      117.28      126.34      4.51 o 
  -6   5   8       39.51       36.01      3.01 o 
  -5   5   8        4.37        4.17      1.67 o 
  -4   5   8      362.63      367.07      9.22 o 
  -3   5   8       64.74       65.25      3.95 o 
  -2   5   8      606.41      614.70     14.25 o 
  -1   5   8      654.61      648.69     15.33 o 
   0   5   8      266.43      253.13      6.96 o 
   1   5   8       65.84       57.85      2.89 o 
   2   5   8        0.58       -0.17      1.27 o 
   3   5   8      114.02      111.37      4.76 o 
   4   5   8      138.86      143.45      5.12 o 
  -6   6   8      146.41      151.40      5.32 o 
  -5   6   8      204.07      208.29      5.96 o 
  -4   6   8      128.28      130.77      4.26 o 
  -3   6   8        7.57        6.42      1.36 o 
  -2   6   8      161.82      166.76      5.05 o 
  -1   6   8      115.36      123.32      4.22 o 
   0   6   8      388.02      373.35      9.68 o 
   1   6   8      279.72      268.85      9.37 o 
   2   6   8      234.41      227.60      6.81 o 
   3   6   8       95.26       89.46      4.06 o 
  -5   7   8       76.95       82.36      3.44 o 
  -4   7   8      186.57      188.44      5.65 o 
  -3   7   8      327.51      335.58      8.84 o 
  -2   7   8      231.88      226.52      6.55 o 
  -1   7   8       34.34       30.32      2.57 o 
   0   7   8        0.49        0.40      1.29 o 
   1   7   8       22.57       19.36      2.10 o 
   2   7   8      257.53      268.10      7.89 o 
  -3   8   8       44.75       47.31      3.74 o 
  -2   8   8      209.31      198.03      6.39 o 
  -1   8   8      137.22      143.99      5.01 o 
   0   8   8      208.41      195.84      6.34 o 
   0  -8   9        8.47        6.63      1.19 o 
   1  -8   9       13.06       11.12      1.62 o 
   2  -8   9       28.65       30.77      2.37 o 
  -2  -7   9       54.90       55.27      2.47 o 
  -1  -7   9       95.47       92.58      3.08 o 
   0  -7   9       91.59       86.28      3.27 o 
   1  -7   9        0.53        0.48      0.92 o 
   2  -7   9        4.09        4.45      1.19 o 
  -3  -6   9       59.53       53.49      2.50 o 
  -2  -6   9       10.73       10.99      1.29 o 
  -1  -6   9       35.86       37.14      1.99 o 
   0  -6   9       62.94       60.06      2.35 o 
   1  -6   9      230.87      230.48     10.19 o 
   2  -6   9      122.37      131.59     11.44 o 
  -4  -5   9      105.71      101.54      3.33 o 
  -3  -5   9       49.56       51.35      2.31 o 
  -2  -5   9      183.45      175.50      8.93 o 
  -1  -5   9       61.44       57.24      2.29 o 
   0  -5   9       40.12       38.94      1.84 o 
   1  -5   9       11.75       10.88      1.89 o 
   2  -5   9      167.42      160.73     11.29 o 
   3  -5   9       82.31       99.70      4.86 o 
  -5  -4   9       32.01       21.83      1.81 o 
  -4  -4   9        8.36        8.29      1.22 o 
  -3  -4   9        5.20        4.03      1.47 o 
  -2  -4   9      112.38      105.83      3.15 o 
  -1  -4   9      416.67      413.09      9.31 o 
   0  -4   9      162.95      160.27      6.65 o 
   1  -4   9      195.43      196.89     15.81 o 
   2  -4   9      155.08      168.97      5.56 o 
   3  -4   9        4.53        3.51      1.64 o 
   4  -4   9       91.69       84.30      4.65 o 
  -5  -3   9      174.78      172.62      9.81 o 
  -4  -3   9      269.22      248.85      6.04 o 
  -3  -3   9       46.69       50.32      8.21 o 
  -2  -3   9        2.91        1.40      0.90 o 
  -1  -3   9        2.24        3.62      1.65 o 
   0  -3   9       46.07       46.34      2.42 o 
   1  -3   9      199.43      220.83     11.51 o 
   2  -3   9      469.37      496.20     27.38 o 
   3  -3   9      419.92      450.89     10.72 o 
   4  -3   9      106.41      113.63      5.54 o 
  -6  -2   9        0.75        0.13      1.40 o 
  -5  -2   9       20.42       24.87      1.77 o 
  -4  -2   9       59.03       66.12      2.48 o 
  -3  -2   9      260.04      253.81      6.05 o 
  -2  -2   9      679.75      652.44     21.62 o 
  -1  -2   9      301.72      273.60      9.78 o 
   0  -2   9      167.24      173.79     10.26 o 
   1  -2   9       21.18       28.14      2.04 o 
   2  -2   9      195.95      199.82      6.67 o 
   3  -2   9       97.88       86.65      4.36 o 
   4  -2   9      166.61      172.50      4.76 o 
  -6  -1   9      120.66      117.01      5.25 o 
  -5  -1   9      118.58       99.93      4.63 o 
  -4  -1   9       32.81       25.75      2.39 o 
  -3  -1   9        9.35        6.35      1.61 o 
  -2  -1   9      144.00      151.12      4.49 o 
  -1  -1   9      398.06      366.54     19.46 o 
   0  -1   9      686.05      677.30     19.90 o 
   1  -1   9      269.52      315.01     16.86 o 
   2  -1   9     1099.15     1178.29     27.29 o 
   3  -1   9       59.09       61.67      2.58 o 
   4  -1   9       10.45       13.06      2.01 o 
  -6   0   9       60.25       64.14      3.73 o 
  -5   0   9      174.35      184.86      7.24 o 
  -4   0   9      402.61      416.43     10.28 o 
  -3   0   9      567.58      579.44     29.80 o 
  -1   0   9       20.82       25.54      1.98 o 
   1   0   9      239.73      236.74      7.64 o 
   2   0   9      511.40      529.05     12.78 o 
   3   0   9      407.75      381.52     17.26 o 
   4   0   9      285.52      296.36      8.15 o 
   5   0   9      100.79      117.84      5.16 o 
  -6   1   9       76.56       63.64      3.72 o 
  -5   1   9       23.95       20.26      2.50 o 
  -4   1   9       35.55       37.78      2.25 o 
  -2   1   9      144.57      149.50      8.36 o 
  -1   1   9     1002.95     1060.74     29.03 o 
   0   1   9      663.07      744.88     20.90 o 
   1   1   9      323.76      303.17      6.99 o 
   2   1   9       52.63       50.86      2.42 o 
   3   1   9        6.38        6.71      1.28 o 
   4   1   9      220.96      213.70      6.15 o 
   5   1   9       82.56       89.10      4.74 o 
  -6   2   9      183.88      179.55      7.15 o 
  -5   2   9      378.92      352.98     12.44 o 
  -4   2   9      178.74      164.25      6.55 o 
  -3   2   9      399.83      396.18     12.93 o 
  -2   2   9      518.69      561.73     26.44 o 
  -1   2   9       96.12      109.61      8.58 o 
   0   2   9      423.81      438.58     18.90 o 
   1   2   9      462.77      478.55     11.73 o 
   2   2   9      629.18      620.56     14.58 o 
   3   2   9        9.44        8.73      1.38 o 
   4   2   9      654.67      635.70     21.23 o 
   5   2   9        4.44        1.42      1.96 o 
  -6   3   9        1.95        4.47      1.56 o 
  -5   3   9       86.17      100.65      4.73 o 
  -4   3   9      585.67      615.99     19.39 o 
  -3   3   9      578.95      618.14     16.70 o 
  -2   3   9      653.27      704.56     37.42 o 
  -1   3   9      298.55      302.99     16.15 o 
   0   3   9       75.86       71.46      5.17 o 
   1   3   9       12.22       10.28      1.34 o 
   2   3   9       67.24       66.20      2.96 o 
   3   3   9      186.59      172.39      5.32 o 
   4   3   9      110.36      112.31      4.32 o 
   5   3   9       96.54      106.56      5.81 o 
  -6   4   9      163.49      171.79      7.09 o 
  -5   4   9       74.87       81.37      4.38 o 
  -4   4   9       31.63       36.42      3.00 o 
  -3   4   9      181.29      185.02     10.94 o 
  -2   4   9      387.94      413.32     24.39 o 
  -1   4   9      787.86      805.49     33.86 o 
   0   4   9      404.19      407.37     10.19 o 
   1   4   9      461.22      428.52     10.94 o 
   2   4   9       94.54       88.03      4.19 o 
   3   4   9        0.87        0.96      1.38 o 
   4   4   9        8.52        5.60      1.69 o 
  -6   5   9       72.28       76.63      4.36 o 
  -5   5   9      183.90      196.23      7.92 o 
  -4   5   9      302.13      302.18      7.82 o 
  -3   5   9      363.46      352.07      8.97 o 
  -2   5   9       99.23       92.30      3.45 o 
  -1   5   9       45.41       39.25      2.36 o 
   0   5   9      238.68      236.26      6.71 o 
   1   5   9      216.78      226.20     17.22 o 
   2   5   9      194.65      185.88      5.88 o 
   3   5   9      152.26      155.18      5.33 o 
  -5   6   9        2.99        1.31      1.27 o 
  -4   6   9      206.75      220.40      6.34 o 
  -3   6   9      271.79      276.78      7.57 o 
  -2   6   9      347.19      339.79      8.83 o 
  -1   6   9      359.23      343.93      9.11 o 
   0   6   9      148.73      144.84      6.69 o 
   1   6   9       35.64       30.51      2.50 o 
   2   6   9        2.34       -0.79      1.33 o 
  -4   7   9       61.75       58.54      2.98 o 
  -3   7   9        6.29        2.60      2.49 o 
  -2   7   9       27.45       31.98      2.47 o 
  -1   7   9       69.82       67.45      3.31 o 
   0   7   9      305.43      299.29      8.43 o 
   1   7   9      130.84      127.45      4.86 o 
  -1  -7  10        2.22        2.76      1.24 o 
   0  -7  10        1.74        1.32      0.91 o 
   1  -7  10       21.87       19.66      1.64 o 
   2  -7  10       81.06       97.02      6.55 o 
  -2  -6  10      166.73      158.27      4.50 o 
  -1  -6  10       58.80       54.35      4.13 o 
   0  -6  10       59.54       60.83      2.35 o 
   1  -6  10       13.49       12.76      1.63 o 
   2  -6  10       13.68       14.36      2.01 o 
  -3  -5  10        0.83        0.77      1.08 o 
  -2  -5  10       57.54       61.18      3.13 o 
  -1  -5  10       70.27       69.60      2.56 o 
   0  -5  10      116.33      110.89      3.03 o 
   1  -5  10      104.16      106.31      9.61 o 
   2  -5  10       94.36       95.09      9.73 o 
   3  -5  10       40.31       48.07      3.66 o 
  -4  -4  10       90.18       94.05      3.21 o 
  -3  -4  10      216.38      211.16      5.39 o 
  -2  -4  10       94.80       89.80      2.99 o 
  -1  -4  10      236.63      213.76      5.40 o 
   0  -4  10       24.95       18.86      2.03 o 
   1  -4  10        7.65        5.89      1.32 o 
   2  -4  10       84.30       84.92      3.69 o 
   3  -4  10       89.16      112.03      5.44 o 
  -5  -3  10       17.31       13.15      1.34 o 
  -4  -3  10       15.80       21.40      3.71 o 
  -3  -3  10       40.13       48.14      6.82 o 
  -2  -3  10      249.51      250.60      6.04 o 
  -1  -3  10      143.43      136.11      5.76 o 
   0  -3  10      655.89      619.91     18.26 o 
   1  -3  10      120.18      120.26     14.42 o 
   2  -3  10       65.05       78.51      3.59 o 
   3  -3  10       11.40       15.47      2.19 o 
   4  -3  10        2.32       10.39      2.13 o 
  -5  -2  10       71.64       74.62      3.53 o 
  -4  -2  10      292.65      278.62      6.66 o 
  -3  -2  10      125.55      109.19      5.10 o 
  -2  -2  10       39.47       33.51      2.79 o 
  -1  -2  10        3.22        3.90      1.48 o 
   0  -2  10      276.29      270.32     12.21 o 
   1  -2  10      222.66      239.44     18.87 o 
   2  -2  10      145.86      173.04      6.41 o 
   3  -2  10      105.96      117.63     11.17 o 
   4  -2  10       74.47       79.00      4.86 o 
  -6  -1  10        0.56       -0.55      1.46 o 
  -5  -1  10        5.41        6.62      1.67 o 
  -4  -1  10      346.39      338.63     12.06 o 
  -3  -1  10      241.29      242.54      9.01 o 
  -2  -1  10      466.48      425.00     14.67 o 
  -1  -1  10      307.11      299.62      9.01 o 
   0  -1  10      316.85      338.02     21.30 o 
   1  -1  10        0.47        1.18      1.33 o 
   2  -1  10       10.18       13.82      2.06 o 
   3  -1  10       82.61       76.78      5.62 o 
   4  -1  10      138.02      137.01      4.37 o 
  -6   0  10      180.04      174.32      7.19 o 
  -5   0  10       38.94       35.70      3.04 o 
  -4   0  10      195.75      170.34      6.91 o 
  -3   0  10        2.22        7.13      1.65 o 
  -2   0  10      192.97      183.07      8.04 o 
  -1   0  10      369.07      361.90     10.71 o 
   0   0  10      427.47      475.36     16.25 o 
   1   0  10      724.63      812.71     27.85 o 
   2   0  10        9.09        7.05      1.24 o 
   3   0  10       44.77       45.00      5.88 o 
   4   0  10        2.14        1.56      1.25 o 
  -6   1  10       35.33       41.89      3.25 o 
  -5   1  10      203.66      203.81      8.01 o 
  -4   1  10      293.88      298.00     31.34 o 
  -3   1  10      183.60      168.02      6.55 o 
  -2   1  10      952.98      940.30     25.74 o 
  -1   1  10       51.16       55.65      2.85 o 
   0   1  10       30.06       28.40      3.38 o 
   1   1  10       99.69      103.29      3.19 o 
   2   1  10      273.82      254.59      6.91 o 
   3   1  10      186.94      181.58      8.81 o 
   4   1  10      102.33      104.79      4.08 o 
  -6   2  10       37.13       31.29      2.90 o 
  -5   2  10        8.31        7.12      1.67 o 
  -4   2  10       66.40       74.17      4.07 o 
  -3   2  10       41.43       36.78      2.45 o 
  -2   2  10      848.40      916.66     24.73 o 
  -1   2  10      380.72      409.46     14.64 o 
   0   2  10      347.76      383.40     12.83 o 
   1   2  10      143.01      134.11      4.28 o 
   2   2  10       35.15       34.14      3.71 o 
   3   2  10      108.47       97.26      3.98 o 
   4   2  10       52.25       50.29      3.07 o 
  -6   3  10      105.80      117.28      5.38 o 
  -5   3  10      202.04      213.04      8.29 o 
  -4   3  10      243.45      249.46      9.39 o 
  -3   3  10       18.53       22.56      2.56 o 
  -2   3  10      361.52      370.78     15.33 o 
  -1   3  10       74.08       77.91      3.24 o 
   0   3  10      279.27      279.38      9.77 o 
   1   3  10      324.64      327.77      8.59 o 
   2   3  10      221.54      211.94      6.25 o 
   3   3  10      245.38      229.67      6.86 o 
   4   3  10        8.86        4.81      1.70 o 
  -5   4  10       74.15       94.66      4.85 o 
  -4   4  10      202.04      229.80      9.00 o 
  -3   4  10      322.18      359.08      8.85 o 
  -2   4  10      323.62      345.48      8.85 o 
  -1   4  10       48.25       52.74      3.12 o 
   0   4  10       90.10       82.57      3.36 o 
   1   4  10       15.00       14.66      2.41 o 
   2   4  10       28.93       26.78      2.34 o 
   3   4  10       93.09       87.67      3.92 o 
  -5   5  10       46.66       46.94      2.64 o 
  -4   5  10       26.91       22.99      2.03 o 
  -3   5  10       31.81       36.17      2.36 o 
  -2   5  10      113.81      118.52      4.53 o 
  -1   5  10      217.19      214.65      7.22 o 
   0   5  10      214.93      206.85      6.21 o 
   1   5  10      161.72      154.07      5.68 o 
   2   5  10       48.61       50.79      3.01 o 
  -4   6  10      131.26      136.41      4.69 o 
  -3   6  10      111.88      109.61      4.77 o 
  -2   6  10       43.46       41.08      3.37 o 
  -1   6  10       20.86       18.43      2.02 o 
   0   6  10        2.63        2.68      1.46 o 
   1   6  10      106.83      106.46      4.39 o 
  -2   7  10      165.66      170.55      5.67 o 
  -1   7  10      138.78      136.02      4.94 o 
  -2  -6  11      158.29      147.02      4.33 o 
  -1  -6  11        3.73        2.70      1.24 o 
   0  -6  11       10.54       11.53      1.16 o 
   1  -6  11       15.45       15.63      2.73 o 
   2  -6  11       17.30       24.23      3.85 o 
  -3  -5  11       82.26       80.92      3.08 o 
  -2  -5  11       17.85       20.04      1.90 o 
  -1  -5  11       50.48       54.53      2.43 o 
   0  -5  11       56.38       57.64      3.03 o 
   1  -5  11       43.50       40.03      2.66 o 
   2  -5  11        2.32        0.16      1.23 o 
  -4  -4  11       20.86       18.97      3.19 o 
  -3  -4  11       13.75       12.69      1.39 o 
  -2  -4  11        4.10        0.73      1.13 o 
  -1  -4  11       33.25       27.70      2.77 o 
   0  -4  11       67.66       64.68      3.13 o 
   1  -4  11      103.28      114.27     13.50 o 
   2  -4  11       91.15      104.35      4.33 o 
   3  -4  11        6.69        9.13      2.06 o 
  -4  -3  11       62.69       63.80      2.53 o 
  -3  -3  11       95.38       90.34      4.75 o 
  -2  -3  11      145.41      129.96      5.95 o 
  -1  -3  11        4.62        2.38      1.31 o 
   0  -3  11       27.96       29.29      2.29 o 
   1  -3  11       15.98       19.81      2.84 o 
   2  -3  11       14.32       21.72      2.41 o 
   3  -3  11      158.95      164.19      4.69 o 
  -5  -2  11        9.88        6.04      1.78 o 
  -4  -2  11        7.54        3.40      1.82 o 
  -3  -2  11       23.68       21.04      2.60 o 
  -2  -2  11      135.04      128.56      5.78 o 
  -1  -2  11      181.13      160.12      5.55 o 
   0  -2  11       93.99       99.14      4.21 o 
   1  -2  11      131.39      140.53      7.98 o 
   2  -2  11       35.76       38.28      5.50 o 
   3  -2  11       23.53       16.91      2.48 o 
  -5  -1  11      134.17      135.15      6.14 o 
  -4  -1  11       33.24       37.97      3.03 o 
  -3  -1  11       69.67       57.43      3.61 o 
  -2  -1  11        6.55        2.59      1.64 o 
  -1  -1  11       12.76       10.39      1.49 o 
   0  -1  11       47.81       55.28      2.90 o 
   1  -1  11      225.93      262.57      8.67 o 
   2  -1  11      216.01      226.55      6.08 o 
   3  -1  11      151.73      140.76      9.62 o 
   4  -1  11       82.28       89.84      5.52 o 
  -5   0  11       23.37       24.20      2.63 o 
  -4   0  11       53.67       55.57      3.53 o 
  -3   0  11      148.22      144.94      6.19 o 
  -2   0  11      383.52      362.24     10.75 o 
  -1   0  11       23.15       27.95      2.66 o 
   0   0  11       55.04       58.13      3.08 o 
   1   0  11       17.64       16.58      2.03 o 
   2   0  11       19.18       18.12      1.71 o 
   3   0  11      112.58       97.89      3.77 o 
   4   0  11        7.52        6.53      1.50 o 
  -5   1  11      113.02      100.88      5.08 o 
  -4   1  11       15.03       11.93      1.98 o 
  -3   1  11       49.78       55.88      3.68 o 
  -2   1  11       28.63       31.59      2.38 o 
  -1   1  11      130.54      142.42      5.22 o 
   0   1  11      214.76      254.05      8.18 o 
   1   1  11      204.56      220.22      5.57 o 
   2   1  11      157.86      147.81      4.71 o 
   3   1  11       51.92       45.96      3.78 o 
   4   1  11        5.64        4.92      1.58 o 
  -5   2  11      134.57      130.64      5.75 o 
  -4   2  11      190.55      203.79      8.08 o 
  -3   2  11      363.28      358.06     12.78 o 
  -2   2  11        3.47        2.20      1.26 o 
  -1   2  11        7.56        9.45      1.56 o 
   0   2  11       60.23       68.00      2.59 o 
   1   2  11       38.98       38.67      2.32 o 
   2   2  11      152.21      152.70      4.98 o 
   3   2  11       92.98       84.43      9.21 o 
   4   2  11       45.83       47.37      3.91 o 
  -5   3  11        3.97        3.28      1.64 o 
  -4   3  11        9.64       13.24      2.14 o 
  -3   3  11      162.90      179.72      7.45 o 
  -2   3  11      292.59      339.34     12.04 o 
  -1   3  11      230.49      258.01      6.37 o 
   0   3  11      312.10      324.12      9.68 o 
   1   3  11        8.44        4.48      1.66 o 
   2   3  11        1.08       -0.12      1.53 o 
   3   3  11        4.05        3.84      1.54 o 
  -5   4  11       81.17       92.24      4.93 o 
  -4   4  11      108.43      115.40      5.63 o 
  -3   4  11       25.18       19.17      1.93 o 
  -2   4  11       26.78       26.64      2.23 o 
  -1   4  11       97.08      107.57      3.96 o 
   0   4  11      159.36      157.98      5.14 o 
   1   4  11      152.04      156.14      6.15 o 
   2   4  11      114.57      108.32      8.61 o 
  -4   5  11      122.26      144.68      4.82 o 
  -3   5  11      133.93      140.68      4.66 o 
  -2   5  11      157.94      158.63      5.13 o 
  -1   5  11      116.53      108.51      4.08 o 
   0   5  11       13.01       10.61      1.71 o 
   1   5  11       23.47       23.24      2.34 o 
  -3   6  11      114.41      120.86      4.51 o 
  -2   6  11       42.72       43.48      4.69 o 
  -1   6  11      142.84      145.16      5.11 o 
   0   6  11      139.14      134.75      5.43 o 
   0  -6  12       63.16       60.14      3.84 o 
   1  -6  12        2.87        3.34      1.88 o 
  -2  -5  12        0.28       -0.12      1.70 o 
  -1  -5  12        5.90        5.57      1.51 o 
   0  -5  12        0.54        0.44      1.28 o 
   1  -5  12       65.46       65.71      5.25 o 
  -3  -4  12       38.88       38.55      3.33 o 
  -2  -4  12       69.92       65.05      4.02 o 
  -1  -4  12       91.86       89.27      3.81 o 
   0  -4  12       38.96       37.25      2.56 o 
   1  -4  12        0.68        1.38      1.29 o 
   2  -4  12        0.70       -0.08      1.79 o 
  -3  -3  12       15.74       14.64      2.36 o 
  -2  -3  12        5.34        5.70      1.82 o 
  -1  -3  12       39.58       32.90      2.41 o 
   0  -3  12       69.84       69.07      4.08 o 
   1  -3  12      139.84      138.51     11.42 o 
   2  -3  12       17.34       25.17      3.80 o 
   3  -3  12      119.59      128.31      6.24 o 
  -4  -2  12       32.63       36.35      3.21 o 
  -3  -2  12      164.57      158.66      6.85 o 
  -2  -2  12       68.21       58.44      3.75 o 
  -1  -2  12       12.69       11.35      1.55 o 
   0  -2  12        3.11        2.95      1.31 o 
   1  -2  12        7.42       14.20      3.00 o 
   2  -2  12      124.31      134.97      6.33 o 
   3  -2  12        4.15        4.33      1.29 o 
  -4  -1  12        7.84        8.60      1.94 o 
  -3  -1  12       45.95       45.18      3.39 o 
  -2  -1  12       57.20       58.51      3.25 o 
  -1  -1  12      329.31      315.58     14.41 o 
   0  -1  12      161.31      161.08      5.68 o 
   1  -1  12       52.10       59.32      3.31 o 
   2  -1  12       23.22       23.13      1.91 o 
   3  -1  12        2.16       -0.17      1.46 o 
  -4   0  12      146.00      125.43      5.79 o 
  -3   0  12       26.40       19.93      2.56 o 
  -2   0  12      121.99      108.09      4.25 o 
  -1   0  12      230.09      233.01      7.55 o 
   0   0  12       40.19       38.63      2.67 o 
   1   0  12      106.75      121.59      3.58 o 
   2   0  12       83.30      102.34      8.27 o 
   3   0  12       85.70       89.33     10.04 o 
  -5   1  12       13.45       18.71      2.73 o 
  -4   1  12       47.21       51.27      3.57 o 
  -3   1  12      243.99      241.89      9.30 o 
  -2   1  12        8.71        8.68      1.58 o 
  -1   1  12      731.43      768.97     21.57 o 
   0   1  12       42.68       43.71      2.87 o 
   1   1  12        2.64        3.19      1.25 o 
   2   1  12       27.27       26.92      2.31 o 
   3   1  12       15.78       14.42      1.83 o 
  -4   2  12        5.58        2.43      1.77 o 
  -3   2  12        3.10        1.70      1.67 o 
  -2   2  12       42.67       46.03      3.51 o 
  -1   2  12      168.51      203.87      6.94 o 
   0   2  12      121.20      135.50      4.00 o 
   1   2  12      147.50      163.49      5.06 o 
   2   2  12       46.79       44.90      5.96 o 
   3   2  12       14.45       12.61      2.06 o 
  -4   3  12      107.57      118.24      5.75 o 
  -3   3  12      144.32      155.50      6.84 o 
  -2   3  12       67.28       68.10      3.30 o 
  -1   3  12       29.28       22.99      2.16 o 
   0   3  12        2.80        0.92      2.10 o 
   1   3  12       56.97       58.91      3.92 o 
   2   3  12       64.17       56.63      5.26 o 
  -4   4  12       24.09       33.09      3.36 o 
  -3   4  12       83.38       97.31      5.27 o 
  -2   4  12      114.72      136.02      4.57 o 
  -1   4  12      137.89      152.01      5.00 o 
   0   4  12       22.89       18.78      2.05 o 
   1   4  12       88.33       82.22      4.27 o 
  -2   5  12        0.62       -0.43      1.32 o 
  -1   5  12       45.70       43.79      2.85 o 
   0   5  12       48.91       48.09      5.55 o 
  -1  -4  13        2.36        0.47      2.15 o 
   0  -4  13        7.63        4.07      1.46 o 
   1  -4  13        3.53        4.14      1.39 o 
  -2  -3  13       33.41       30.86      2.57 o 
  -1  -3  13       35.99       29.75      2.48 o 
   0  -3  13       43.61       41.83      2.68 o 
   1  -3  13       31.48       33.20      2.76 o 
   2  -3  13        3.26        2.96      2.01 o 
  -3  -2  13       37.09       30.67      3.09 o 
  -2  -2  13        1.31        2.11      1.44 o 
  -1  -2  13       41.86       42.09      2.76 o 
   0  -2  13       25.77       28.85      2.41 o 
   1  -2  13       26.54       29.66      2.51 o 
   2  -2  13       73.21       83.53      3.10 o 
  -3  -1  13       28.56       24.51      3.13 o 
  -2  -1  13        7.88        6.93      1.46 o 
  -1  -1  13       55.13       48.68      3.03 o 
   0  -1  13       13.97       15.94      1.94 o 
   1  -1  13        9.78        8.35      1.67 o 
   2  -1  13        8.48       10.40      1.44 o 
   3  -1  13       90.62       84.66      5.13 o 
  -3   0  13       20.33       23.33      2.80 o 
  -2   0  13      106.33      102.05      5.15 o 
  -1   0  13        5.93        9.71      1.61 o 
   0   0  13       53.10       62.57      3.31 o 
   1   0  13       21.33       25.15      1.86 o 
   2   0  13       15.46       15.13      1.61 o 
   3   0  13        0.03       -0.66      1.28 o 
  -4   1  13       42.38       45.05      3.43 o 
  -3   1  13       59.36       54.67      3.74 o 
  -2   1  13       19.83       15.61      2.24 o 
  -1   1  13        6.49        5.59      2.19 o 
   0   1  13       25.70       30.98      1.99 o 
   1   1  13       87.77      104.10      4.13 o 
   2   1  13       32.91       28.81      2.79 o 
  -3   2  13       76.05       78.44      4.49 o 
  -2   2  13      162.41      168.28      7.35 o 
  -1   2  13        0.76        5.26      1.98 o 
   0   2  13        3.00        1.37      1.20 o 
   1   2  13        1.95        1.97      1.39 o 
   2   2  13        4.77        2.17      2.44 o 
  -3   3  13        0.67        4.40      1.94 o 
  -2   3  13       20.34       23.71      2.11 o 
  -1   3  13       48.18       59.90      4.98 o 
   0   3  13      129.90      150.03      4.93 o 
   1   3  13       40.66       41.65      2.80 o 
  -1   4  13        5.26        5.19      1.49 o 
   0  -3  14       13.64       12.10      2.17 o 
  -1  -2  14       96.68       92.30      4.04 o 
   0  -2  14       16.32       11.29      1.81 o 
   1  -2  14        1.69        3.65      1.66 o 
  -2  -1  14       32.16       27.31      3.27 o 
  -1  -1  14        3.45        2.33      1.41 o 
   0  -1  14      184.70      192.22      9.16 o 
   1  -1  14       36.83       40.38      2.89 o 
  -2   0  14       78.48       82.18      4.85 o 
  -1   0  14        7.79        6.02      1.56 o 
   0   0  14       10.79       13.56      2.41 o 
   1   0  14       14.11       11.57      1.42 o 
  -2   1  14       31.88       37.26      3.40 o 
  -1   1  14       94.21       99.02      5.46 o 
   0   1  14       61.26       61.30      2.62 o 
   1   1  14       60.73       76.06      3.27 o 
  -1   2  14        3.66        2.28      1.27 o 
                                                 
